# Supplementary material for: Regulation of Cell–Nanoparticle Interactions through Mechanobiology
Source: Nano Lett. 2025 Jan 8;25(7):2600–9. doi: 10.1021/acs.nanolett.4c04290 (PMC11849000; doi:10.1021/acs.nanolett.4c04290)
Supplement: Supplementary file 1 — nl4c04290_si_001.xlsx [file nl4c04290_si_001.xlsx]

## Sheet: RNAseq
gene_symbol	logFC	AveExpr	t	P.Value	adj.P.Val	B
DND1	5.22637	1.3791	4.44407	0.000765727	0.0214658	-0.293372
PLPP1	3.96068	2.7705	3.34269	0.00571927	0.0552436	-2.17572
CKMT1A	3.58228	2.20819	3.14403	0.00829387	0.0670552	-2.44449
C2orf16	3.55837	-0.348926	4.08035	0.00146847	0.0288746	-1.18786
SFT2D3	3.51042	0.912079	2.53222	0.0259966	0.125362	-3.30058
RP11-619A10.1	3.43281	0.393366	2.91971	0.0126264	0.0839098	-2.68906
ANKRD20A2	3.38658	0.516897	4.43325	0.000780527	0.0216591	-0.474645
SPDYE5	3.36403	0.114969	3.11222	0.00880307	0.0690204	-2.41813
CCDC183	3.35877	1.49173	4.67413	0.000511434	0.0177963	0.0664758
GSPT2	3.3464	0.471413	3.55326	0.00386381	0.0465585	-1.73803
RP11-206L10.2	3.18615	1.75086	2.91281	0.0127905	0.0842978	-2.77586
INO80B-WBP1	3.17814	0.720536	3.72808	0.00279593	0.0400646	-1.45031
SPSB3	2.91213	2.33986	3.71265	0.00287666	0.0404986	-1.48029
EPSTI1	2.89058	0.422492	3.46676	0.00453792	0.0494927	-1.87112
LRRTM4	2.77417	0.0910876	3.61128	0.00346964	0.044554	-1.70839
EGR1	2.75654	5.42829	7.96599	3.48086e-06	0.00165669	4.86161
RTEL1-TNFRSF6B	2.74665	0.533764	3.04159	0.0100489	0.0745112	-2.50288
RCBTB2	2.74326	0.285141	2.89328	0.0132668	0.0861478	-2.73038
PPM1H	2.70184	0.683591	2.72623	0.0181282	0.102636	-2.98676
FOSB	2.67567	0.286186	3.39701	0.00516781	0.0528399	-1.98791
WDR90	2.57603	1.63837	3.89297	0.00206534	0.0352072	-1.14197
SLC5A6	2.51779	0.818569	4.50173	0.000691625	0.0204337	-0.305793
SLC9A8	2.49134	1.27545	2.49452	0.0278725	0.131742	-3.3981
GAS2	2.44388	0.274009	4.19038	0.001204	0.026326	-0.868751
CCDC103	2.43149	0.473395	2.82725	0.0150114	0.0931314	-2.82772
RANGRF	2.43009	1.19237	3.41748	0.00497427	0.051828	-1.90958
SLC25A10	2.34508	0.808439	2.3281	0.0378339	0.154386	-3.60112
LIPT2	2.32151	2.27521	2.92078	0.0126011	0.0839098	-2.83885
HOXA2	2.31258	0.43664	2.35469	0.0360404	0.150721	-3.52903
APBB3	2.26462	3.39919	4.63762	0.000545021	0.0183251	0.00808287
SCN2A	2.24439	1.29123	3.81428	0.00238581	0.037573	-1.27555
DLX1	2.24326	3.00715	5.42927	0.000142893	0.00934409	1.30754
CLUHP3	2.24182	2.32965	4.16102	0.00126936	0.0270619	-0.719351
SIN3B	2.22592	3.27209	4.35746	0.0008929	0.0227737	-0.457779
AP5S1	2.19063	3.62899	6.39421	3.14467e-05	0.00490932	2.74357
DAND5	2.15773	0.574998	3.35881	0.00554967	0.0546337	-2.0199
PILRA	2.14978	1.52544	4.08271	0.00146223	0.0288746	-0.840588
TRIM66	2.14687	1.76448	2.98024	0.0112729	0.0791053	-2.66469
CCDC173	2.14205	0.585969	3.86961	0.00215556	0.0361271	-1.25768
ZMAT1	2.13981	1.65069	2.7342	0.0178605	0.101789	-3.05936
RIMS1	2.13625	0.565944	3.78471	0.00251907	0.0383802	-1.38501
SFXN2	2.13365	5.23672	4.38876	0.000844582	0.0222683	-0.60651
ERBB4	2.12809	0.475595	3.14578	0.00826662	0.0670349	-2.34693
DERL3	2.11725	1.90355	4.32175	0.000951553	0.023544	-0.447323
ACP2	2.10676	0.618622	3.24637	0.00684767	0.0604727	-2.18845
AMDHD2	2.10567	1.07611	2.99338	0.0109987	0.0780687	-2.58588
OSTN	2.10038	1.91584	3.56063	0.00381131	0.0461827	-1.70178
DCDC2	2.09939	1.08547	3.76107	0.00263105	0.039482	-1.36944
C21orf33	2.03708	1.11943	1.95898	0.0733162	0.225923	-4.186
AF011889.5	2.03478	0.560646	1.98399	0.0701645	0.219822	-4.06959
AC098614.2	2.03069	0.395757	2.03031	0.064658	0.210677	-3.98617
CTD-2192J16.20	2.02716	1.00842	1.91407	0.0793019	0.236525	-4.23164
DNAJC25-GNG10	2.00518	0.520553	0.950876	0.360084	0.578552	-5.24956
STRADA	1.98553	0.969972	1.97279	0.0715597	0.222642	-4.14252
PIK3R3	1.97084	2.84228	6.35726	3.32445e-05	0.00490932	2.65922
TPCN2	1.95346	4.28764	4.87743	0.000360066	0.0148931	0.336894
PILRB	1.94817	0.93346	3.58781	0.0036239	0.0453397	-1.64751
ATXN7L1	1.94801	1.86482	5.45435	0.000137156	0.00933765	1.26155
UCP2	1.9421	2.62136	4.15793	0.00127643	0.0270619	-0.7438
MAF	1.9407	6.2805	12.0412	3.82795e-08	6.99302e-05	9.23185
NRXN3	1.94058	5.45149	4.36261	0.000884757	0.0227737	-0.676081
TIMM10B	1.94002	3.57805	4.2676	0.00104821	0.0251962	-0.642727
LANCL2	1.93999	3.1562	6.35454	3.33807e-05	0.00490932	2.67601
TBC1D19	1.93652	1.52528	2.62848	0.0217467	0.113023	-3.21559
FBXO27	1.93425	0.310707	2.43413	0.0311535	0.138754	-3.40583
ZSWIM5	1.93197	1.75829	4.67231	0.000513057	0.0177963	0.0942274
FAM27E3	1.9279	0.859137	1.98217	0.0703896	0.220377	-4.11264
IVD	1.92119	4.46767	4.05197	0.00154598	0.029939	-1.12222
RP11-419C5.2	1.91316	0.287371	1.90861	0.0800591	0.237697	-4.13875
FAM13B	1.91216	2.67001	4.60398	0.000578004	0.018677	-0.00103591
RP11-111F5.5	1.90835	0.265955	1.82934	0.0918257	0.258408	-4.2404
DENND6B	1.90427	0.873381	1.73718	0.107454	0.283124	-4.45106
ZNF446	1.90427	0.831115	3.58227	0.00366133	0.0455131	-1.6623
PRUNE2	1.90339	0.975095	2.6835	0.0196308	0.107262	-3.07041
SSR4P1	1.89061	1.43193	2.39265	0.0336196	0.145137	-3.58009
PARM1	1.87584	2.7401	6.19724	4.23854e-05	0.00576443	2.42799
PNPLA4	1.87045	4.53221	8.59225	1.57228e-06	0.00114891	5.61892
HIST1H4C	1.8667	5.14607	4.19472	0.00119463	0.026326	-0.943098
C19orf24	1.86131	0.935162	2.69249	0.0193047	0.106385	-3.05341
EMC10	1.85945	6.87339	5.52451	0.000122352	0.00918565	1.21808
XK	1.85755	0.795696	2.90372	0.01301	0.0851869	-2.71658
ACY1	1.85552	1.2855	2.41588	0.032216	0.141474	-3.52305
SHISA2	1.84947	2.02418	3.32934	0.00586368	0.056131	-2.10373
RAB36	1.83518	1.02961	3.35194	0.00562136	0.0548441	-2.01432
CYP4V2	1.8306	3.51091	5.59855	0.000108541	0.00862114	1.55872
ALDH5A1	1.82829	3.91694	3.22719	0.00709793	0.0618345	-2.54334
KCNRG	1.8282	0.693817	2.98356	0.0112031	0.0787664	-2.5909
HOXD3	1.82273	1.7977	4.24092	0.00109953	0.0257611	-0.57911
ADAMTS13	1.81956	0.965231	2.69777	0.0191159	0.105892	-3.04732
GTF2IRD2	1.81485	1.72444	2.67009	0.0201271	0.108784	-3.1753
TXNRD2	1.80478	1.72194	2.68248	0.0196682	0.107262	-3.15452
SYK	1.78857	2.14117	4.18277	0.0012206	0.0265092	-0.674967
MXD4	1.77236	6.31907	5.75108	8.50121e-05	0.00810276	1.61466
SNUPN	1.76624	1.80642	3.95008	0.00186075	0.0331099	-1.04984
D2HGDH	1.76346	1.29696	3.56835	0.00375707	0.0459678	-1.6675
ELAC1	1.75942	2.84062	3.33956	0.00575283	0.0552645	-2.19076
MRPS15	1.75608	2.66694	5.71106	9.06114e-05	0.00837091	1.72556
ASB1	1.74114	3.36928	5.53006	0.000121255	0.00916605	1.45681
NPIPB6	1.73291	0.701376	2.47914	0.0286749	0.13352	-3.36411
UNC5C	1.7206	2.01247	3.20768	0.0073619	0.0628955	-2.30981
ZNF346	1.71608	0.332317	2.11523	0.0555902	0.19318	-3.86193
KRCC1	1.71063	2.73044	4.90671	0.000342474	0.0144937	0.488775
TMEM110	1.70359	1.09851	3.28119	0.00641593	0.0586423	-2.12686
SSNA1	1.69233	2.74482	5.84997	7.26845e-05	0.0071659	1.93301
PIH1D2	1.6917	0.644446	1.69263	0.115827	0.29443	-4.47145
HPGD	1.68993	2.49424	3.03859	0.0101054	0.0746396	-2.66943
UCK1	1.68193	3.88425	3.61942	0.00341771	0.0440724	-1.82977
BMS1P8	1.68141	0.171565	1.80091	0.0964131	0.265257	-4.26543
PTDSS2	1.67786	1.84861	3.82547	0.0023373	0.0372938	-1.25592
ULK3	1.66541	0.84617	3.10365	0.00894556	0.0694316	-2.40533
AUH	1.6613	3.78961	3.47982	0.00442896	0.0490641	-2.06915
RBM3	1.65948	8.4854	4.45564	0.000750227	0.0213776	-0.669339
FAM187A	1.64977	1.31413	3.5148	0.00414999	0.0475319	-1.75366
CR2	1.647	0.779811	3.26245	0.00664479	0.0594559	-2.15849
NOL12	1.63802	2.22465	4.07409	0.00148523	0.0290188	-0.858951
MAPK10	1.62775	2.18078	3.15821	0.00807647	0.0661573	-2.4163
RMND1	1.62251	1.57484	2.85162	0.0143425	0.0907666	-2.85641
EIF5	1.61077	8.12992	7.36133	7.82548e-06	0.00268047	3.9851
CES3	1.60433	2.35369	3.15455	0.00813203	0.0664115	-2.44703
PKIG	1.60377	0.598791	1.5377	0.149585	0.343229	-4.65717
FANCC	1.59934	3.88869	6.43158	2.97327e-05	0.00479265	2.79644
KCTD15	1.59806	6.14691	6.8328	1.64842e-05	0.00334963	3.2833
C1orf53	1.58921	1.38539	2.28281	0.041088	0.161923	-3.74473
CASC10	1.58766	2.46952	3.50191	0.00425062	0.0478039	-1.8586
FOXB1	1.58687	2.08056	3.51048	0.0041834	0.0476272	-1.80076
SEMA3G	1.58265	0.671508	1.52678	0.152257	0.346783	-4.68308
COL2A1	1.57238	1.70082	3.6361	0.00331381	0.0434481	-1.56379
TMEM234	1.57059	2.29351	3.07973	0.00935565	0.0712629	-2.56774
XKR5	1.56978	1.58076	2.93993	0.0121571	0.0825172	-2.71117
FUOM	1.56579	1.30103	2.84831	0.0144316	0.0910463	-2.83427
PDDC1	1.56307	1.31442	3.56714	0.00376553	0.0459678	-1.66938
FAM117B	1.55925	2.17827	4.1917	0.00120114	0.026326	-0.661466
TXNRD3	1.55547	4.86472	4.12932	0.00134405	0.0278487	-1.02866
IPO4	1.5541	1.84253	3.27519	0.00648831	0.0589216	-2.17683
KCNE2	1.55362	1.48062	3.59884	0.00355057	0.0450649	-1.6191
MZF1	1.54964	1.39025	2.31623	0.0386627	0.156377	-3.69359
CRYBB2P1	1.54781	5.21471	4.12805	0.00134713	0.0278487	-1.0707
PPM1F	1.54593	4.75634	5.47099	0.000133481	0.00933765	1.28168
DTX3L	1.54031	1.37632	3.4077	0.00506579	0.0523779	-1.92808
FOXE1	1.54002	2.1188	3.8064	0.00242061	0.0376997	-1.30203
FGF12	1.52414	2.45394	3.01589	0.0105445	0.0765422	-2.70277
SLC44A5	1.52332	3.73567	5.23832	0.000195806	0.0106789	0.977126
XKR6	1.51076	1.49039	3.50674	0.00421267	0.0477366	-1.76961
BBS1	1.51067	2.67219	4.1896	0.0012057	0.026326	-0.693858
DDX51	1.50638	3.74272	4.55894	0.000625445	0.0192031	-0.155614
ZNF619	1.5021	2.85669	3.44747	0.00470391	0.0505982	-2.00235
SP9	1.50045	1.12041	2.49276	0.0279631	0.131822	-3.38265
SPEF2	1.49602	2.44458	4.43585	0.000776952	0.0216591	-0.26852
RHOT2	1.496	1.01334	3.24486	0.0068671	0.0604734	-2.18395
SPSB2	1.49423	0.683874	2.00665	0.0674186	0.215613	-4.05386
ARHGEF39	1.49158	3.93893	2.65514	0.0206949	0.110157	-3.57065
LRIG3	1.48987	1.88797	4.21664	0.0011485	0.0258726	-0.616622
ENPEP	1.48502	1.82429	3.02035	0.0104568	0.0761182	-2.60452
ABCB8	1.48495	0.826126	2.57952	0.0238157	0.11969	-3.22062
ENTPD5	1.48331	3.06288	5.38724	0.000153086	0.00941413	1.24172
XRCC1	1.48072	4.94693	5.81697	7.6574e-05	0.00736253	1.82042
GCDH	1.48005	3.1512	3.47319	0.00448398	0.0492594	-1.9957
TRIM39	1.47319	2.1054	4.28635	0.00101364	0.0247449	-0.504186
ZDHHC21	1.47171	3.66874	6.17803	4.365e-05	0.00576443	2.42994
NAAA	1.46943	0.781057	1.96607	0.0724096	0.224146	-4.12411
SLC10A5	1.46825	0.666986	1.70882	0.11272	0.29037	-4.45419
TBX1	1.46717	1.13196	2.93951	0.0121667	0.0825224	-2.67499
FAT3	1.4665	5.11881	5.65704	9.8795e-05	0.00841938	1.55336
MTG1	1.46526	4.48884	3.32215	0.00594295	0.0563989	-2.44863
WDR5	1.46323	5.32094	3.72082	0.00283363	0.0400767	-1.82358
FAM207A	1.46068	3.05337	4.37534	0.000864965	0.0226251	-0.408322
CDK5	1.45947	0.837733	2.07631	0.0595877	0.201462	-3.97517
BCL7B	1.45502	1.40167	2.9195	0.0126312	0.0839098	-2.72737
TEX261	1.45427	2.14374	3.09494	0.00909285	0.0701173	-2.51983
ANKEF1	1.45057	3.24288	4.84836	0.000378471	0.0152515	0.370737
APITD1-CORT	1.45037	1.86253	2.30184	0.0396897	0.159056	-3.79688
AMOT	1.44846	9.8039	6.60584	2.29525e-05	0.0041243	2.88484
KIAA0513	1.44779	1.73963	2.83591	0.01477	0.0923916	-2.90268
G6PC3	1.44467	0.710832	2.40575	0.0328209	0.143042	-3.47533
CLUH	1.4402	1.03826	2.68143	0.0197065	0.10741	-3.07865
LRP1B	1.43998	2.22873	4.07491	0.00148301	0.0290188	-0.85779
ZNF793	1.43812	1.87515	2.98997	0.0110693	0.0781773	-2.66209
SLC25A51	1.4342	1.14438	2.94598	0.0120202	0.0819361	-2.66536
HOXA10	1.43185	6.43155	7.9456	3.57477e-06	0.00165669	4.80796
TMEM86A	1.43075	2.56067	2.48954	0.0281295	0.132043	-3.62374
RFX5	1.43005	4.89567	5.29431	0.000178435	0.0102938	0.98125
SH3BGRL3	1.42982	3.38631	2.81833	0.0152638	0.0940981	-3.19593
PCIF1	1.42971	1.40693	2.96941	0.0115039	0.0801619	-2.64622
FBXO4	1.42891	5.03628	4.22828	0.00112475	0.0258726	-0.870695
FRG1JP	1.42356	-0.171675	1.31319	0.213227	0.424094	-4.78193
SLC25A15	1.42276	1.97205	2.09635	0.0574973	0.197378	-4.14163
AHCYL2	1.42165	1.97908	3.31715	0.00599873	0.0565366	-2.1196
FKBP2	1.42097	1.86124	3.67678	0.00307364	0.0418035	-1.5036
NUDT8	1.4196	2.505	2.70484	0.0188656	0.105074	-3.2482
DHRS4L2	1.41954	1.20468	2.50868	0.0271526	0.129175	-3.36727
C22orf29	1.41688	3.95685	3.85034	0.00223303	0.0366961	-1.42354
KAT14	1.41599	4.43576	3.16223	0.00801588	0.0659625	-2.73296
IBA57	1.41509	3.77065	3.42467	0.00490808	0.0512845	-2.16613
PCDH7	1.41425	5.18449	5.0642	0.000262115	0.0126668	0.570914
PFKL	1.40669	2.47875	2.87629	0.0136953	0.0878378	-2.94865
CCDC171	1.40086	1.61422	3.07979	0.00935463	0.0712629	-2.48251
RASGRP1	1.39865	1.09712	2.65377	0.0207475	0.110157	-3.12735
SRSF6	1.39618	8.99706	8.45872	1.85592e-06	0.00127142	5.4362
ZNF613	1.39063	2.11503	3.71165	0.00288194	0.0404986	-1.46192
OTX2	1.38931	2.3429	3.45145	0.0046692	0.0503235	-1.9309
SYCP2	1.38853	2.19874	3.95071	0.00185861	0.0331099	-1.06428
MMAB	1.38586	4.55652	5.64485	0.000100748	0.00841938	1.57524
RAB32	1.38499	1.38769	2.95941	0.0117216	0.0809681	-2.66098
BDH1	1.38411	3.36369	5.43453	0.00014167	0.00934409	1.30795
CTPS1	1.38343	6.20639	3.97758	0.00176979	0.0320447	-1.44765
TRIM27	1.3756	5.73334	5.42284	0.000144405	0.00934409	1.12172
MT-CYB	1.37314	11.4901	5.70652	9.1271e-05	0.00837091	1.47655
BMS1P1	1.36695	5.31606	4.7211	0.000471374	0.0169958	-0.030367
C19orf25	1.3668	5.0337	4.60334	0.000578646	0.018677	-0.206899
MCOLN3	1.3663	4.63829	4.72231	0.000470389	0.0169958	0.0394258
ROBO2	1.36465	1.60239	2.78498	0.0162453	0.097623	-2.96951
FOXRED1	1.36446	2.57953	3.19843	0.00749056	0.0635159	-2.40291
INPP5E	1.35913	2.67569	2.57769	0.0238969	0.119988	-3.4951
MEPCE	1.35831	2.59029	3.85142	0.00222862	0.0366865	-1.26588
PLEKHG4	1.35743	2.86232	3.30425	0.00614512	0.0572656	-2.25615
TOM1	1.35629	0.817321	2.33403	0.0374271	0.153856	-3.59317
IMMP1L	1.35459	3.72218	3.16091	0.00803575	0.0660627	-2.63517
GPC3	1.35409	3.20197	3.6243	0.00338693	0.0438293	-1.73346
CTSO	1.35025	1.56497	3.40286	0.00511172	0.0524131	-1.94323
FSIP2	1.34506	1.94677	3.24347	0.00688493	0.0604903	-2.24132
NT5DC1	1.34503	6.2276	3.96772	0.00180186	0.0323774	-1.46752
HOXB2	1.34468	2.14167	3.42668	0.00488975	0.0512197	-1.95027
ATP5D	1.34109	1.10451	1.81658	0.0938599	0.261116	-4.3836
HGH1	1.34035	4.14539	4.73119	0.000463207	0.0168678	0.101369
NSMAF	1.33548	1.88928	2.60398	0.0227591	0.116507	-3.31021
DNAJB7	1.33255	1.34598	2.63049	0.0216657	0.112655	-3.19011
SMOC1	1.33251	3.95412	4.65217	0.000531372	0.0180305	-0.0158084
KIF6	1.33088	1.80173	1.85001	0.0886148	0.252813	-4.47375
PI4K2B	1.33055	2.87664	3.13626	0.0084154	0.0673539	-2.55512
THSD7A	1.3251	1.13735	2.74518	0.0174982	0.100939	-2.98588
DCAF11	1.31655	5.07236	4.80256	0.000409478	0.0159027	0.134952
STUB1	1.31465	3.88681	5.37361	0.000156555	0.00941413	1.18567
UTP14A	1.31342	3.7593	4.54992	0.000635422	0.0193468	-0.172612
SESN3	1.30905	4.10778	4.34287	0.000916399	0.0229855	-0.566722
LYPD1	1.30791	0.917103	2.14227	0.0529623	0.1879	-3.88984
ZC3H4	1.3066	2.05919	3.25727	0.00670942	0.0598355	-2.23075
TM7SF2	1.30631	4.6719	3.54679	0.0039105	0.0466409	-2.06198
ZNF827	1.30298	4.3551	5.06112	0.000263482	0.0126668	0.639647
LRTOMT	1.30289	4.99224	4.51954	0.000670278	0.0200435	-0.349423
PRORSD1P	1.30273	0.878009	2.47504	0.0288923	0.134133	-3.38537
ADI1	1.30147	7.39288	7.1442	1.0582e-05	0.00275835	3.69152
DMWD	1.29927	5.19012	3.46246	0.0045744	0.0496927	-2.28183
C11orf65	1.29755	0.905108	1.81809	0.0936168	0.260925	-4.34767
HOXA11	1.29736	2.45474	3.31998	0.00596713	0.0564509	-2.17344
PHF19	1.29703	1.81414	3.09937	0.0090176	0.0699023	-2.47028
ASIC1	1.29611	2.7867	3.58332	0.0036542	0.0455131	-1.75426
WDR73	1.29288	5.10617	4.58143	0.000601267	0.0188839	-0.252773
FAM86C1	1.2912	2.69066	3.28314	0.00639255	0.0586349	-2.26969
CBWD7	1.29038	1.15564	1.7882	0.0985303	0.268054	-4.43173
COLEC11	1.29031	3.1414	3.55818	0.00382867	0.0462691	-1.84327
EOMES	1.29006	1.40643	2.56714	0.0243689	0.121302	-3.29906
RIMKLB	1.28953	4.7906	3.3868	0.00526724	0.0533095	-2.3697
CDK20	1.28846	3.04581	3.6012	0.00353507	0.0450034	-1.75481
VAV3	1.28748	1.32188	2.66664	0.0202568	0.109108	-3.12936
KATNB1	1.28671	1.76322	2.80848	0.0155475	0.0952043	-2.95153
ZIC2	1.28507	4.92831	4.98447	0.000299987	0.0137007	0.459837
PKD2	1.28244	2.38957	3.17309	0.00785448	0.0651233	-2.41998
TRMT61A	1.27888	3.86908	5.15389	0.000225432	0.0116853	0.830883
MPV17	1.27641	4.20614	4.94294	0.000321947	0.0141155	0.454475
WASH5P	1.27366	2.55099	2.09846	0.0572809	0.196925	-4.26107
NAT8L	1.27355	4.24614	4.28316	0.00101944	0.0248312	-0.686477
RPUSD1	1.27223	2.81776	3.924	0.00195145	0.0339426	-1.16269
ING3	1.27197	4.99028	4.73429	0.000460724	0.0168606	0.0252315
RP11-64C12.3	1.27139	2.15241	3.50212	0.00424894	0.0478039	-1.82224
GFER	1.26722	3.9949	3.99237	0.00172276	0.0317315	-1.17412
ASAH2B	1.26677	3.16191	3.92423	0.00195063	0.0339426	-1.19895
WDR35	1.26313	3.8342	4.17637	0.00123474	0.0265617	-0.829716
IGFBP5	1.26023	4.1141	2.96405	0.01162	0.0805612	-3.04668
FAM53A	1.25612	2.59983	3.27065	0.00654367	0.059228	-2.27925
PPP1R9A	1.25274	3.53386	3.92506	0.00194768	0.0339426	-1.23971
SLC38A7	1.25243	2.44881	3.54199	0.00394555	0.0467407	-1.78656
UBQLN4	1.25242	2.42157	3.23129	0.00704366	0.0615184	-2.32333
PYCRL	1.2503	4.36178	2.86687	0.0139391	0.0889845	-3.25704
DET1	1.24993	5.01863	4.85422	0.000374683	0.0151546	0.229045
ZBED3	1.24992	6.92398	7.54817	6.06405e-06	0.002292	4.26463
FPGS	1.24975	1.43711	2.52568	0.026313	0.126277	-3.36949
RBM43	1.2479	2.35986	2.9488	0.0119568	0.0816481	-2.80412
DLX2	1.24525	4.57745	5.14121	0.000230274	0.0116853	0.754433
MST1L	1.24334	2.45506	2.12702	0.0544296	0.191219	-4.19641
EPHA7	1.24232	3.04789	3.52383	0.00408089	0.0472116	-1.89214
TTC27	1.24209	1.67972	2.77525	0.0165431	0.0983878	-2.99545
POMT2	1.24173	5.25932	3.62195	0.00340173	0.043918	-1.99748
ZNF512B	1.24094	4.91528	3.81538	0.00238102	0.037573	-1.6022
ZFYVE26	1.23314	2.81242	3.52875	0.0040438	0.04717	-1.85338
NOC2L	1.23207	5.92136	6.81934	1.68077e-05	0.00334963	3.27568
C9orf85	1.23135	3.11012	4.03339	0.001599	0.0306409	-1.00254
KCTD21	1.23097	0.320624	1.56433	0.143239	0.334551	-4.5795
LPXN	1.22476	1.60759	2.43385	0.0311695	0.138761	-3.54149
MGRN1	1.22234	1.18541	2.53341	0.0259394	0.125252	-3.32616
DBNL	1.22228	6.05156	3.5106	0.00418253	0.0476272	-2.29261
NBN	1.22161	6.25916	4.68416	0.000502597	0.0176005	-0.182489
PCYT2	1.2199	3.25617	3.03985	0.0100816	0.0745144	-2.783
HOXB13	1.21884	2.2145	2.21417	0.0465317	0.173954	-4.00751
CCDC144B	1.21852	0.907933	1.68203	0.117904	0.297296	-4.52954
CBR4	1.21459	5.92909	3.18762	0.00764371	0.0642496	-2.8762
HOXC4	1.2139	2.99221	3.92112	0.00196175	0.0340234	-1.1859
NPTX1	1.20895	2.62178	3.55885	0.00382395	0.046263	-1.77745
CORO1B	1.20871	3.18941	3.99549	0.001713	0.0316926	-1.07706
EARS2	1.20864	4.41799	4.56485	0.000618993	0.0191121	-0.211312
ZNF510	1.20546	1.83357	2.56397	0.0245124	0.121851	-3.36694
ALG14	1.20523	4.77024	5.83968	7.38753e-05	0.0071659	1.86829
ZRANB3	1.20471	4.20532	3.3925	0.00521148	0.0531229	-2.28305
ARMC6	1.20151	1.84438	3.07083	0.00951294	0.0719113	-2.52186
C22orf23	1.20054	2.72968	4.19664	0.00119053	0.026326	-0.686336
PPP1R35	1.19738	1.62924	2.6408	0.021254	0.111495	-3.2097
DYNC2H1	1.19597	5.72126	3.78753	0.00250601	0.0382963	-1.74731
HOXD11	1.19063	6.67641	4.19849	0.00118658	0.026326	-1.07787
DOPEY1	1.19024	2.06815	2.15345	0.0519105	0.185291	-4.07294
TMEM256-PLSCR3	1.18356	0.801685	1.77536	0.100711	0.271361	-4.38842
CGREF1	1.18244	3.02341	4.10536	0.0014035	0.0283175	-0.868899
MYO1F	1.18037	0.996478	1.9252	0.0777772	0.233502	-4.21405
PNMAL1	1.17946	2.37327	3.82759	0.00232822	0.0372549	-1.28651
PDZD11	1.17871	1.90774	2.43334	0.0311988	0.138761	-3.59344
IRS4	1.17771	2.79928	3.24615	0.00685049	0.0604727	-2.34991
VMAC	1.17669	1.40006	2.11184	0.0559281	0.193652	-4.00834
ALDH16A1	1.17663	4.71932	5.62977	0.000103219	0.00841938	1.53987
BAG1	1.17506	6.22584	6.70445	1.98612e-05	0.00374649	3.09134
PCBD2	1.17367	3.02856	4.35289	0.000900203	0.0228406	-0.444499
MAGOHB	1.17179	7.04375	5.42832	0.000143116	0.00934409	1.05244
UBE2D4	1.16996	3.07986	4.17639	0.00123469	0.0265617	-0.751559
AATK	1.16835	0.766337	1.40283	0.185545	0.390766	-4.84695
GTF2IP20	1.16681	4.56866	4.65045	0.000532968	0.0180305	-0.0778562
ANKMY2	1.16542	0.90517	1.34935	0.201678	0.411023	-4.93519
SLAIN1	1.16409	5.87296	4.44473	0.000764832	0.0214658	-0.57258
NOVA1	1.16107	5.11373	5.65906	9.84751e-05	0.00841938	1.557
CRTC1	1.16019	3.53621	3.56565	0.00377595	0.0459678	-1.88111
CD320	1.15939	2.15257	2.74852	0.0173895	0.100614	-3.11258
TCAIM	1.15938	3.43878	3.42651	0.0048913	0.0512197	-2.1177
TSPAN9	1.1583	2.81964	2.68445	0.0195961	0.107262	-3.33683
HUS1	1.15546	4.05851	3.53259	0.00401504	0.0470743	-2.00942
CCNB1	1.15447	7.20036	3.53928	0.00396545	0.0467407	-2.31367
OIP5	1.1541	2.36829	2.77687	0.0164931	0.0982179	-3.10124
FERMT1	1.1523	2.48254	2.33202	0.0375643	0.15398	-3.87093
ELMOD3	1.15182	1.09667	2.28092	0.0412299	0.162187	-3.70641
RPRM	1.14913	3.68534	3.99385	0.00171814	0.0317047	-1.1354
AARS2	1.14879	0.80948	1.35883	0.198737	0.406487	-4.90546
C1orf50	1.14719	3.75511	3.13888	0.00837428	0.0673539	-2.67957
GTF3C6	1.1468	2.91763	3.81865	0.00236673	0.0375423	-1.35682
CES2	1.14641	3.43713	3.40992	0.00504488	0.052261	-2.14721
MSRA	1.14415	2.19545	2.44829	0.0303518	0.137303	-3.62318
PTPRM	1.13836	2.14033	3.38446	0.0052903	0.0534442	-2.02248
SLC37A4	1.13719	6.33498	4.06625	0.00150646	0.0293814	-1.29616
AL589743.1	1.13489	1.73585	2.19405	0.0482532	0.177544	-3.94281
ERCC5	1.13109	1.67362	2.31835	0.0385131	0.15606	-3.73634
MARCKSL1	1.13077	6.62277	3.78697	0.0025086	0.0382963	-1.82802
SFPQ	1.12966	8.03019	5.26939	0.000185957	0.0104064	0.75777
TTC12	1.12955	0.914561	1.59382	0.136482	0.325497	-4.64397
CARF	1.12881	3.00748	2.66063	0.0204846	0.109849	-3.40991
CAMK2B	1.12719	4.2793	4.38945	0.000843555	0.0222683	-0.503148
STOX1	1.12517	1.76155	2.34836	0.0364596	0.151349	-3.70411
C7orf25	1.12437	5.40182	3.27247	0.00652136	0.0590949	-2.65767
C10orf76	1.12389	2.88925	3.99716	0.00170781	0.0316739	-1.04303
NUDT16	1.12169	4.93988	4.23878	0.00110377	0.0257962	-0.841167
HMBS	1.12082	3.24099	2.88417	0.0134949	0.0870375	-3.05672
LRRC37A4P	1.11823	2.52684	3.62673	0.00337178	0.0437832	-1.64826
USP50	1.11814	1.61299	2.45608	0.0299198	0.136188	-3.5067
CALCRL	1.11779	1.19377	2.43737	0.0309683	0.138493	-3.47772
SPATA18	1.11759	2.84903	2.90032	0.013093	0.085526	-2.96608
MORN1	1.1175	2.6724	3.08788	0.00921389	0.0706248	-2.61001
CNFN	1.11017	1.44334	2.00108	0.0680846	0.216691	-4.18105
E2F1	1.10961	3.12706	3.42586	0.00489721	0.0512197	-2.07669
C22orf46	1.10724	1.34735	2.55024	0.0251437	0.12333	-3.31863
SNRPA	1.10308	1.46217	1.96406	0.0726651	0.224557	-4.2389
ID2	1.10305	8.13981	5.06151	0.000263311	0.0126668	0.401089
NT5C2	1.10254	3.49269	3.69589	0.00296705	0.0409846	-1.64245
ASL	1.09909	3.05092	1.68264	0.117783	0.297059	-4.98814
H1F0	1.09896	2.70485	2.86319	0.0140353	0.0894426	-3.00786
TBC1D10B	1.09843	2.26269	2.92983	0.0123893	0.0835688	-2.82129
TSR2	1.09727	6.62145	6.52268	2.59567e-05	0.00431077	2.80297
MCCC2	1.09724	5.15476	3.74257	0.00272223	0.0395848	-1.76389
ASLP1	1.09618	1.46758	2.44555	0.0305056	0.137658	-3.50156
SEC61A1	1.09598	5.07887	2.74991	0.0173446	0.100514	-3.5672
NMRAL1	1.09587	2.16221	2.14856	0.0523681	0.186429	-4.10054
SLC27A5	1.09572	3.41096	2.47813	0.0287281	0.133597	-3.79244
OXCT1	1.09548	4.37622	4.08296	0.00146154	0.0288746	-1.05637
ALKBH4	1.09509	1.69987	2.51592	0.0267918	0.127975	-3.42377
ETV1	1.09439	1.98226	2.55304	0.0250137	0.122838	-3.41039
ASCC2	1.09319	2.38634	2.89444	0.013238	0.0860117	-2.90218
CENPM	1.09115	2.54472	2.27452	0.0417119	0.163462	-3.9771
RFWD2	1.09107	2.53636	2.642	0.0212067	0.11141	-3.36106
NBPF12	1.08786	4.98114	3.99883	0.00170263	0.0316461	-1.27722
EPDR1	1.08624	2.91201	3.15427	0.00813634	0.0664115	-2.5285
PYGO2	1.08545	1.67091	2.63553	0.0214634	0.112116	-3.22427
DTWD2	1.07872	2.28431	2.63301	0.0215644	0.112395	-3.33119
MIER3	1.07695	3.35292	3.11645	0.00873361	0.0688562	-2.66086
SLC6A11	1.07589	2.24269	3.26588	0.0066023	0.0593198	-2.23905
CYB5D2	1.07475	4.08874	3.32842	0.00587376	0.056131	-2.38376
ADGRL3	1.07374	4.07468	3.45544	0.00463459	0.050049	-2.1514
TCHP	1.07203	3.61872	4.56609	0.000617647	0.0191121	-0.132001
CDK2AP2	1.07022	1.21774	2.23213	0.0450447	0.170312	-3.79739
BEX3	1.06915	8.72557	5.45731	0.000136494	0.00933765	1.06517
CYB5D1	1.06626	2.46894	2.23571	0.0447542	0.169777	-4.02528
MRPL3	1.06588	7.73159	4.22018	0.00114122	0.0258726	-1.07964
FAM86C2P	1.06569	5.18963	2.92709	0.012453	0.0835943	-3.26224
MTHFS	1.06522	4.35616	5.1466	0.000228203	0.0116853	0.781628
AKAP6	1.06388	2.01868	2.842	0.0146029	0.0916629	-2.93256
FIBP	1.06373	6.62639	3.33426	0.00581006	0.0557166	-2.66598
JMY	1.05982	5.01744	4.87985	0.000358576	0.0148877	0.273088
S100A13	1.05897	1.05126	1.88247	0.0837778	0.243765	-4.283
SUV39H1	1.05867	1.40288	2.4511	0.0301953	0.136991	-3.48354
TRIM65	1.05733	0.842133	1.61336	0.13216	0.318736	-4.60614
ARAP2	1.05667	1.31504	2.15341	0.0519138	0.185291	-3.93159
MROH1	1.05566	1.736	2.14333	0.0528616	0.187635	-4.02142
PEX7	1.05534	3.02898	2.64544	0.0210718	0.111042	-3.43983
GOLGA6L5P	1.0544	1.3242	1.49462	0.160365	0.357019	-4.84944
RNF170	1.05306	3.47681	3.5184	0.00412233	0.047314	-1.95802
RABL2A	1.05303	1.09427	2.36682	0.0352489	0.149175	-3.57477
BIN3	1.0518	0.715716	1.416	0.181741	0.384716	-4.82216
CCDC28B	1.05147	1.62486	2.46173	0.02961	0.135288	-3.49949
PHPT1	1.05033	4.45615	4.39935	0.000828862	0.0221589	-0.504278
MAPK12	1.05026	5.13912	2.8787	0.013634	0.0875464	-3.34327
FAM86JP	1.0473	3.06523	2.12485	0.0546421	0.191482	-4.31864
NUBPL	1.0458	2.58767	3.64347	0.0032689	0.0430137	-1.62601
NBPF1	1.04426	6.97108	5.3968	0.000150704	0.00941413	1.00242
ANKRD23	1.04412	1.78704	1.90656	0.0803456	0.238039	-4.38833
CCDC125	1.04411	4.16548	4.01708	0.00164706	0.0311235	-1.14988
MDP1	1.04211	1.16929	1.6776	0.11878	0.299022	-4.58326
NDST1	1.04144	1.10918	1.67576	0.119145	0.299592	-4.57431
SCN9A	1.03329	2.30077	2.65197	0.0208174	0.110293	-3.30213
GTF2H2	1.03076	6.87485	4.41887	0.000800659	0.0218773	-0.689935
MDH1B	1.03068	1.94959	2.46699	0.0293244	0.134769	-3.54611
MEIS2	1.03054	5.12375	4.96314	0.000311061	0.0139472	0.40509
MOB2	1.02899	1.22209	1.99108	0.0692952	0.218699	-4.1568
EWSR1	1.02886	8.438	4.91164	0.000339605	0.0144279	0.137585
RNF38	1.02841	2.00764	2.29372	0.0402808	0.160089	-3.83797
FAM63A	1.02685	2.9481	2.99181	0.0110313	0.078082	-2.82088
SESN1	1.02675	2.32571	3.28161	0.00641081	0.0586423	-2.22288
ZFAND2B	1.0267	1.00507	1.46391	0.168446	0.367383	-4.82148
ISPD	1.02507	1.45405	1.9771	0.0710205	0.221699	-4.21829
CEBPA	1.02384	1.54678	1.44483	0.173638	0.374256	-4.96
AC110615.1	1.02355	2.18655	2.53949	0.025649	0.124416	-3.47017
IL17D	1.02343	1.72738	1.88875	0.0828712	0.242486	-4.40167
AURKA	1.02196	4.01892	3.07032	0.00952216	0.0719113	-2.84139
GANC	1.02184	3.66438	4.17786	0.00123142	0.0265617	-0.808594
CPNE1	1.02059	3.09559	2.25468	0.0432416	0.166475	-4.11293
PRR4	1.0189	0.999763	1.9507	0.0743873	0.227627	-4.17853
PPP4R4	1.01879	1.19665	1.81311	0.0944199	0.262115	-4.40488
WDR77	1.01863	6.89197	4.1696	0.00124987	0.0267721	-1.14094
RAD51B	1.01716	1.6081	2.01714	0.0661815	0.213263	-4.18826
MT-ATP6	1.01707	11.5804	3.63627	0.00331273	0.0434481	-2.17054
CDKN1B	1.01558	3.04627	3.155	0.0081251	0.0664115	-2.54699
ERMAP	1.01393	0.78088	1.59803	0.135542	0.324101	-4.61462
NAPG	1.01339	3.76905	3.99858	0.00170342	0.0316461	-1.13668
GTDC1	1.0131	3.10475	3.28039	0.00642545	0.0586423	-2.33254
MRRF	1.01301	6.53229	4.44448	0.000765174	0.0214658	-0.626291
FAM89B	1.01252	1.07854	2.00009	0.0682032	0.216757	-4.12033
CAPNS1	1.01238	5.00332	3.65397	0.00320598	0.0425814	-1.90748
ORC3	1.01208	3.18401	3.52388	0.00408051	0.0472116	-1.90976
FAT1	1.01176	2.14028	2.59426	0.0231732	0.117712	-3.37015
LDHAL6A	1.01105	1.00412	2.16387	0.0509481	0.183096	-3.86972
CUX2	1.00977	2.0319	2.71233	0.0186041	0.104021	-3.15331
KMT5B	1.00849	4.91866	3.72188	0.00282808	0.0400767	-1.77298
RAB39A	1.00757	1.31469	2.05595	0.0617841	0.205458	-4.07729
TASP1	1.00694	1.29444	1.72414	0.109847	0.286005	-4.54512
PTRH1	1.00597	3.93274	2.21629	0.0463544	0.173615	-4.32156
NKAPP1	1.00388	2.45026	2.30252	0.0396404	0.158982	-3.91298
VN1R2	1.00377	0.734705	1.32951	0.207949	0.418687	-4.92357
GPRASP2	1.00241	2.07724	2.88417	0.013495	0.0870375	-2.8701
FAM206A	1.00093	2.45607	2.91252	0.0127973	0.0842978	-2.88233
RPL22L1	1.00072	8.36442	5.38395	0.000153916	0.00941413	0.945683
NME5	1.00059	1.10538	1.9074	0.0802273	0.23799	-4.25701
KLHDC2	1.00035	8.41894	4.79894	0.00041204	0.0159027	-0.0591402
PGM5P2	1.00022	1.5676	1.71248	0.112028	0.289404	-4.6167
SMIM19	0.999592	4.79583	3.05982	0.00971127	0.0728184	-2.96785
ERCC8	0.99923	2.60312	2.81393	0.0153897	0.094555	-3.07693
CNIH3	0.998662	3.31108	3.78364	0.002524	0.0383802	-1.46408
CHDH	0.99789	4.52309	2.871	0.0138317	0.0884533	-3.27234
ZNF783	0.995631	0.939002	2.02727	0.0650067	0.211436	-4.05998
TMTC2	0.991238	1.6544	1.95244	0.0741608	0.226997	-4.29336
ZNF658B	0.990288	1.76481	2.00626	0.067465	0.215646	-4.23579
ZFX	0.989397	7.24018	6.82719	1.66183e-05	0.00334963	3.23709
PBX2	0.98932	3.79471	2.27018	0.0420419	0.163994	-4.20892
SESN2	0.988028	8.19596	6.13748	4.6452e-05	0.00585242	2.17082
GOSR2	0.98648	3.87579	3.85613	0.00220947	0.0365279	-1.4033
EIF4G2	0.986404	6.42094	4.67789	0.000508104	0.0177367	-0.204857
C11orf70	0.986002	1.80414	1.54648	0.147466	0.340433	-4.89152
RABGGTA	0.985242	0.835659	1.93276	0.0767586	0.231777	-4.17866
MARC1	0.985153	6.65208	4.9569	0.000314384	0.0139513	0.268473
MTHFR	0.985008	3.13084	2.70677	0.0187979	0.104804	-3.35041
WDR4	0.984661	3.20023	2.60579	0.0226826	0.116449	-3.53724
ASNSP1	0.984341	1.88477	1.66914	0.120471	0.301468	-4.74694
DBF4B	0.984228	1.13573	1.5193	0.154113	0.348961	-4.77983
CYP3A5	0.983613	2.26848	2.64185	0.0212128	0.11141	-3.31338
CARS2	0.982851	2.4017	2.55896	0.024741	0.122432	-3.47764
POP1	0.98265	3.01696	2.34124	0.0369375	0.152667	-3.9552
RTKN	0.982464	2.11035	1.6011	0.134858	0.323181	-4.89305
BRPF3	0.981022	2.20181	2.4226	0.031821	0.140584	-3.66678
RBBP9	0.979511	4.1668	3.37451	0.0053894	0.0537518	-2.31062
MUS81	0.977826	2.04821	2.75701	0.0171162	0.100112	-3.0808
ZNF3	0.977491	3.98888	3.29695	0.00622963	0.0575447	-2.42716
IDH3G	0.977199	2.33725	1.72535	0.109624	0.286005	-4.77549
PAPD4	0.976579	3.73016	2.59758	0.0230309	0.117292	-3.63848
INTS6	0.976557	5.66536	5.72735	8.82863e-05	0.0083423	1.62319
PPID	0.975926	4.09149	4.36719	0.000877588	0.0226908	-0.522422
RAP2C	0.975484	5.22493	3.79656	0.00246475	0.0378496	-1.67361
HOXC8	0.975259	2.80297	2.60675	0.0226422	0.116407	-3.4676
B3GLCT	0.975144	3.82902	3.82872	0.00232337	0.0372549	-1.44664
ERN2	0.973718	4.71896	3.29057	0.0063043	0.057971	-2.53643
PLXNA3	0.973078	6.10206	4.14496	0.00130664	0.0273322	-1.13345
ZNF85	0.972578	1.52309	1.36537	0.196728	0.404221	-5.05011
CCDC8	0.972335	3.75429	3.46311	0.00456887	0.0496819	-2.09456
AKIP1	0.971454	3.59061	3.35794	0.00555868	0.0546445	-2.2617
TTC13	0.971066	2.88597	2.9907	0.0110541	0.0781202	-2.81322
BET1L	0.969679	2.44468	2.37727	0.0345807	0.147773	-3.78909
RFXANK	0.969227	1.74504	1.9554	0.0737769	0.226772	-4.30753
UFC1	0.967644	2.12741	2.00893	0.0671478	0.215081	-4.30945
CTRL	0.967288	6.45602	3.91232	0.00199357	0.0344661	-1.58657
JAK2	0.966904	1.38759	1.80234	0.0961776	0.264816	-4.45581
GABPB2	0.965563	3.55426	3.29677	0.00623169	0.0575447	-2.36665
TRAPPC3L	0.964432	1.15114	1.89737	0.0816387	0.240464	-4.27896
CALM3	0.962967	6.87709	3.53889	0.00396828	0.0467407	-2.30039
PPCDC	0.962409	4.16333	2.56941	0.0242664	0.121007	-3.75557
DVL3	0.962307	4.16517	2.34592	0.0366229	0.151561	-4.14136
MAPK3	0.961627	1.5064	2.22328	0.0457724	0.172055	-3.85639
SIL1	0.960757	3.84806	2.76454	0.0168774	0.099405	-3.36339
HOXA3	0.960662	5.46472	5.36795	0.000158018	0.00941413	1.05378
DGKQ	0.959392	1.38749	1.95722	0.0735419	0.226367	-4.23505
NFXL1	0.958905	4.01634	3.58764	0.00362506	0.0453397	-1.90431
ACIN1	0.956676	4.18836	2.95505	0.0118176	0.0812424	-3.07357
XPO6	0.95631	2.8342	2.88401	0.0134991	0.0870375	-2.99227
NABP2	0.955716	2.39106	2.05771	0.0615913	0.205074	-4.29175
DPY19L3	0.954995	3.22718	3.04023	0.0100744	0.0745112	-2.77792
LZTR1	0.953782	3.13043	2.76749	0.0167846	0.0991248	-3.24429
DGCR5	0.953062	0.985473	2.02328	0.0654665	0.212287	-4.07258
FBRS	0.952049	3.69362	3.35206	0.00562006	0.0548441	-2.28658
KIF26B	0.951637	2.15958	2.67182	0.0200625	0.108595	-3.2434
GPR137C	0.951201	2.9527	2.46436	0.029467	0.134867	-3.73661
CENPBD1	0.950717	2.65825	3.26883	0.00656586	0.0593135	-2.29036
TBX19	0.950572	0.704745	1.49264	0.160877	0.357247	-4.73008
PACRG	0.950508	2.42124	2.28269	0.0410974	0.161923	-3.93949
AUTS2	0.949868	7.80735	6.22537	4.06032e-05	0.00570579	2.31487
FANCL	0.94868	3.8113	2.67084	0.0200988	0.108684	-3.52305
ZNF839	0.948454	5.30102	4.2555	0.00107118	0.0254689	-0.85126
PAFAH2	0.947791	2.32484	2.43338	0.031196	0.138761	-3.67298
TBCK	0.947732	4.35235	3.4732	0.00448386	0.0492594	-2.15555
EEF1AKMT1	0.946376	4.96759	4.5478	0.000637796	0.0193653	-0.297246
BTBD9	0.946093	4.33227	4.26188	0.001059	0.0253444	-0.733378
BARHL2	0.946067	1.39148	2.23505	0.0448079	0.1698	-3.8194
TRA2A	0.945491	6.49909	5.03611	0.000274852	0.0130684	0.4132
PBLD	0.945368	2.41607	2.21069	0.0468256	0.174403	-4.05487
ICOSLG	0.94488	1.29509	1.53581	0.150045	0.343637	-4.79176
SETD9	0.944198	3.30865	2.69633	0.0191671	0.105892	-3.39779
GTF2IP13	0.943297	2.48602	2.46013	0.0296973	0.135511	-3.65925
CD2BP2	0.943275	5.76167	3.79725	0.00246166	0.0378496	-1.73389
DOLK	0.941738	1.04644	2.0513	0.0622964	0.206293	-4.04119
DCTN1	0.941737	2.58467	2.60144	0.0228668	0.116957	-3.43877
IRF2BPL	0.941588	6.30939	3.26855	0.00656935	0.0593135	-2.76434
RP2	0.941015	1.84516	2.31668	0.0386306	0.156363	-3.76994
NCOA5	0.940831	1.88412	2.38833	0.0338869	0.145832	-3.66208
C5orf63	0.940104	8.17456	3.85623	0.00220909	0.0365279	-1.75728
CYP1B1	0.939959	4.68981	2.93427	0.0122867	0.0830528	-3.18127
ZNF606	0.936506	2.32446	2.69274	0.0192956	0.106385	-3.23721
ZNF426	0.936469	4.22581	3.21198	0.00730284	0.0626341	-2.6139
JMJD4	0.935853	6.43091	3.89963	0.00204034	0.0349986	-1.60807
ARMC7	0.935776	1.55764	2.22306	0.0457907	0.172064	-3.86549
POLR2J2	0.935608	4.15804	3.51483	0.00414971	0.0475319	-2.05463
PIN1	0.9353	1.40207	2.13715	0.0534507	0.189057	-3.97048
SCRN3	0.934842	5.25226	4.47704	0.000722395	0.0210547	-0.451743
DNAJC30	0.934455	4.11208	4.42589	0.000790767	0.0217755	-0.42206
LPIN2	0.933744	1.36584	1.57533	0.140685	0.331175	-4.75619
ALDH1A2	0.933184	4.4253	2.91964	0.012628	0.0839098	-3.17108
HSD17B4	0.932089	4.99346	3.46804	0.00452717	0.0494927	-2.24689
ZHX3	0.931805	4.20156	3.36387	0.00549746	0.0543352	-2.33458
NUDT13	0.931364	0.996145	1.17082	0.263984	0.481217	-5.14651
TLL2	0.931361	1.43813	1.45698	0.170318	0.369491	-4.92065
FAM86DP	0.931226	3.1111	2.22916	0.045288	0.170878	-4.15774
SMAD9	0.931185	5.19203	4.58444	0.000598102	0.0188439	-0.25636
CDC20	0.930049	3.09987	2.58684	0.0234948	0.118685	-3.553
ZNF207	0.928997	7.5694	4.01639	0.00164912	0.0311235	-1.44645
AASS	0.928996	2.67035	2.05944	0.0614024	0.20488	-4.34635
MAPKAP1	0.928607	6.57822	4.60548	0.000576488	0.018677	-0.342398
MIPEP	0.926133	1.39043	2.12478	0.0546482	0.191482	-3.9872
SLC27A3	0.925955	2.0961	2.01484	0.0664507	0.213677	-4.29352
EXOC6B	0.92592	2.59742	2.95242	0.0118761	0.0812424	-2.83549
SEMA6A	0.925741	4.91043	3.85916	0.00219723	0.036502	-1.522
AP4S1	0.925161	3.65158	4.08287	0.0014618	0.0288746	-0.974218
GUCY1A3	0.924459	3.24227	3.31421	0.00603182	0.0567793	-2.29158
POLR2J3	0.923922	5.90239	3.99085	0.00172753	0.0317315	-1.3944
FAM173B	0.923921	3.31401	2.65411	0.0207346	0.110157	-3.47231
HIST1H1C	0.92361	3.75386	2.48768	0.0282263	0.132161	-3.83284
ATF6	0.923523	6.63936	4.27274	0.00103863	0.0250732	-0.941408
ECHDC1	0.922618	5.40557	4.45515	0.00075088	0.0213776	-0.506696
TMEM216	0.922561	1.37535	1.50016	0.158943	0.355038	-4.85349
BMS1P15	0.922212	0.574647	0.822516	0.426532	0.637886	-5.36265
SRM	0.922003	5.0627	4.08831	0.00144748	0.0288746	-1.12508
SETD1B	0.921789	4.0122	4.24112	0.00109915	0.0257611	-0.735221
ADAT1	0.921719	1.54299	1.83205	0.0913992	0.257877	-4.44494
CDC45	0.921088	4.18424	3.10338	0.00895013	0.0694316	-2.80508
COL9A3	0.921056	1.68426	1.96624	0.0723882	0.224146	-4.27902
ICE2	0.919584	5.77036	4.74945	0.000448793	0.0168606	-0.0255558
METAP1D	0.919495	1.09082	2.03857	0.0637182	0.209299	-4.0665
FBN2	0.919281	1.55266	1.86798	0.0859062	0.247469	-4.39565
MPPED2	0.918555	3.34492	2.37276	0.0348674	0.148389	-3.96021
SSSCA1	0.91744	4.36383	3.53099	0.00402697	0.0470743	-2.05186
SLC2A10	0.916922	0.866052	1.28196	0.223629	0.436448	-5.00193
ZNF532	0.916366	5.33401	5.14126	0.000230254	0.0116853	0.687121
POLE3	0.916084	4.70869	4.39124	0.00084088	0.0222683	-0.545188
NPFFR1	0.915319	1.40567	2.16483	0.0508595	0.182941	-3.9291
DCAF6	0.915308	3.62533	2.96689	0.0115584	0.0803878	-2.96895
TDP2	0.91518	2.23061	2.35091	0.0362901	0.151213	-3.78996
TCF25	0.9148	4.5411	3.09126	0.00915577	0.0703269	-2.87626
NLE1	0.913637	3.89738	2.47227	0.0290405	0.134461	-3.88262
WDPCP	0.913618	3.50163	3.53697	0.00398246	0.0467864	-1.92798
ST20	0.912996	2.86439	2.48897	0.0281594	0.132043	-3.67924
PCNT	0.912788	4.55638	4.22146	0.00113859	0.0258726	-0.829525
BCLAF1	0.912577	8.62241	6.18336	4.32949e-05	0.00576443	2.23849
SLC41A2	0.911936	2.64335	2.59301	0.0232272	0.117807	-3.46335
PTENP1	0.911782	1.21287	1.21815	0.246148	0.461992	-5.1448
SHPK	0.909706	3.79762	2.5868	0.0234966	0.118685	-3.66805
TBC1D22A	0.908701	4.04269	3.24831	0.00682288	0.0604187	-2.52272
ARL6IP4	0.908629	1.33493	1.82334	0.092777	0.259885	-4.41635
GRB14	0.905228	1.16149	1.90916	0.0799821	0.237697	-4.26405
GRWD1	0.904926	5.79065	5.50672	0.000125939	0.00926455	1.25509
HOXC9	0.90443	6.10686	4.45765	0.000747563	0.0213776	-0.57126
AP000347.2	0.904319	1.68804	2.24507	0.0440019	0.167875	-3.85429
PRSS12	0.903986	2.16909	1.53734	0.149673	0.343271	-4.99214
CETN2	0.903971	6.28676	5.00849	0.000288009	0.0133765	0.379393
PARP3	0.903655	2.27535	2.26772	0.0422304	0.164378	-3.93413
ACSM3	0.903444	4.41963	3.20599	0.00738525	0.0629469	-2.65118
SPIN3	0.903364	1.21294	2.01861	0.06601	0.213181	-4.11519
KAT6B	0.902594	4.83857	4.23546	0.00111035	0.0258726	-0.83577
CCDC138	0.902095	3.55178	3.13002	0.00851447	0.0677265	-2.66586
EPM2A	0.901672	2.26917	2.47061	0.029129	0.134492	-3.60042
TIPARP	0.901031	4.02825	3.5496	0.00389015	0.0465676	-1.97468
MRPL1	0.900343	3.64491	2.54065	0.0255939	0.124295	-3.72357
PSMG2	0.900309	3.12228	2.88792	0.0134007	0.0866576	-3.03142
TTC31	0.899615	5.19392	2.75503	0.0171797	0.100247	-3.57364
NR2F1	0.899264	6.15033	2.88967	0.0133566	0.0864749	-3.44616
DCDC1	0.899018	1.58018	1.75943	0.103478	0.275898	-4.55462
KIF18A	0.898653	4.15126	3.26548	0.00660717	0.0593198	-2.50656
PIDD1	0.897878	2.06168	1.63319	0.127895	0.312079	-4.83794
GYG1	0.896551	4.57615	4.25967	0.00106321	0.0253895	-0.763785
TRMT10B	0.896418	2.71684	2.37233	0.0348952	0.148423	-3.84845
CDKN3	0.896266	4.66472	2.60475	0.0227264	0.116449	-3.76719
MT-ATP8	0.89587	8.53537	3.42687	0.00488802	0.0512197	-2.55841
RAB3IP	0.895752	5.88048	5.49958	0.00012741	0.00927992	1.2362
PPIL1	0.894796	1.39732	1.99603	0.0686936	0.21749	-4.18012
E2F7	0.894481	4.36513	3.21499	0.00726187	0.0625963	-2.62743
PRICKLE1	0.894303	4.8691	4.35584	0.00089549	0.0227737	-0.62508
TMLHE	0.893483	3.86146	2.84164	0.0146128	0.0916629	-3.22843
ATG10	0.892387	3.65966	2.70614	0.0188198	0.104872	-3.43701
RWDD2B	0.892226	5.95885	3.56528	0.00377858	0.0459678	-2.18206
ZBTB7C	0.892187	1.50545	1.24618	0.236043	0.450352	-5.18181
BBS9	0.891534	4.1765	4.36964	0.000873777	0.0226908	-0.527054
COG4	0.89071	2.16844	2.31477	0.0387658	0.156648	-3.83629
ARMC9	0.890439	1.70101	2.14655	0.0525573	0.186918	-4.00976
KATNAL2	0.89006	2.69582	2.26941	0.0421009	0.164107	-4.01434
CNTNAP3	0.890044	1.23067	1.80737	0.0953534	0.263665	-4.41906
FOXC1	0.889377	8.82309	5.23527	0.000196799	0.0106789	0.691103
TSTD3	0.889252	0.647183	1.15265	0.271091	0.489527	-5.09146
FOXP2	0.889112	6.32714	4.62408	0.000558056	0.0185923	-0.293368
PLPP2	0.888567	0.883234	1.11666	0.285599	0.506854	-5.17629
MRPL35	0.887333	5.16331	3.18126	0.00773516	0.0645929	-2.79477
GNGT1	0.887216	1.83888	1.96714	0.0722732	0.224146	-4.30976
NOL8	0.884521	6.55424	6.04083	5.39275e-05	0.0062221	2.0641
TTC30A	0.884155	3.2497	2.34955	0.0363802	0.151349	-3.9827
TFAP2A	0.883452	7.03715	4.34437	0.000913963	0.0229855	-0.830681
ESRP2	0.883358	4.24161	4.18243	0.00122134	0.0265092	-0.864138
FAM134B	0.883229	3.31703	3.18863	0.00762923	0.0642273	-2.52666
MEX3C	0.883198	1.09178	1.61499	0.131804	0.318498	-4.65017
TAB2	0.883043	5.68445	5.26024	0.000188802	0.0105049	0.855425
ANKRD16	0.883002	2.16508	1.74063	0.106828	0.28204	-4.71349
EIF3I	0.882239	3.39705	1.87061	0.0855175	0.246933	-4.77815
LAT	0.882022	1.26292	1.57129	0.141619	0.332363	-4.74007
ASB7	0.881881	3.13296	3.3039	0.00614922	0.0572656	-2.29469
MN1	0.880963	1.0609	1.52076	0.153749	0.348472	-4.76316
AC025335.1	0.88039	1.04985	1.57135	0.141606	0.332363	-4.69778
MAPK13	0.880199	4.09557	3.12109	0.0086581	0.0684715	-2.76055
ARAF	0.879297	2.36181	2.03034	0.0646546	0.210677	-4.32798
RAB15	0.879269	1.15232	1.63227	0.128091	0.312346	-4.63946
MAP4K4	0.875774	7.60765	3.35301	0.00561009	0.0548441	-2.67464
SNX2	0.875578	5.49804	3.70088	0.00293983	0.0408409	-1.8811
JMJD7-PLA2G4B	0.87555	3.84752	2.42799	0.0315067	0.139489	-3.95064
MCL1	0.874733	6.01936	5.37158	0.000157077	0.00941413	1.01352
KIF14	0.873837	5.43855	3.09385	0.00911133	0.0701329	-2.99027
RGL2	0.871893	1.54183	1.40193	0.185806	0.391131	-5.01095
SEPSECS	0.871651	3.05507	2.54703	0.0252935	0.123658	-3.61371
GLTSCR1L	0.871235	3.39127	2.74431	0.0175269	0.100952	-3.32707
FKRP	0.871059	1.91646	2.0207	0.0657663	0.212644	-4.2457
CDCA3	0.870666	2.99652	2.71427	0.018537	0.103835	-3.31503
FAM221A	0.870515	3.20435	2.64987	0.0208986	0.110395	-3.46153
MOCS2	0.869382	5.19072	3.0568	0.00976641	0.0730714	-3.0261
NOMO1	0.869005	2.50115	2.25672	0.0430818	0.166141	-3.99754
MUL1	0.868302	2.38498	2.40736	0.0327241	0.142847	-3.72768
ELP6	0.867339	1.96126	1.70105	0.114202	0.292412	-4.72087
CNTNAP3B	0.865894	4.64906	4.32535	0.000945465	0.0234769	-0.655237
DHCR7	0.86505	3.11725	2.13231	0.0539168	0.189843	-4.31634
ALKBH1	0.864527	3.29891	2.60937	0.0225326	0.116062	-3.54756
CLUAP1	0.863807	6.48963	4.81336	0.000401933	0.0157829	0.0282768
WDR92	0.862985	4.56397	3.26324	0.00663492	0.0594161	-2.56601
DHRS1	0.86244	4.52606	3.53165	0.00402206	0.0470743	-2.07125
FANCF	0.862348	1.39644	1.84084	0.0900268	0.255181	-4.40352
TMEM214	0.86216	1.7069	2.11986	0.0551315	0.192273	-4.0519
PGPEP1	0.861928	3.15844	2.70855	0.0187354	0.104615	-3.35187
CLVS2	0.861658	2.22005	2.11745	0.0553704	0.192916	-4.16173
INVS	0.861549	4.35057	3.0479	0.00993063	0.0739468	-2.92881
AMACR	0.860689	4.69113	2.57591	0.0239757	0.120218	-3.82179
ZNF688	0.860041	4.7405	3.52012	0.00410911	0.0473033	-2.11935
RNASEH2C	0.859688	7.70245	3.51345	0.00416043	0.0476017	-2.37995
TYW5	0.859604	3.60532	2.97081	0.011474	0.0801058	-2.95894
RMDN2	0.859566	2.1459	1.91461	0.0792277	0.236482	-4.4559
INMT	0.859545	1.43122	2.13714	0.0534519	0.189057	-3.97545
DTWD1	0.858889	4.82815	4.60073	0.000581294	0.018677	-0.190246
DEPDC1	0.858087	6.988	3.67776	0.00306807	0.0418035	-2.04831
SCFD1	0.856758	4.66003	3.31113	0.0060667	0.0569812	-2.49115
PLEKHA7	0.855398	3.01638	2.46898	0.029217	0.134641	-3.74012
CFD	0.854881	3.80819	2.35985	0.0357018	0.150337	-4.06027
FBXO25	0.85473	4.36327	3.74048	0.00273276	0.0395848	-1.67136
SLC7A11	0.854319	5.81523	4.99304	0.000295657	0.0135833	0.39139
SMURF1	0.852674	3.7015	3.19302	0.00756671	0.0639466	-2.57435
TADA2A	0.852492	6.08738	2.66738	0.0202288	0.109108	-3.84164
ITCH	0.851838	3.80513	3.63109	0.00334464	0.043767	-1.7985
GPN2	0.851638	4.26166	3.83833	0.00228278	0.0370141	-1.48215
AVEN	0.850616	2.71876	1.87093	0.0854691	0.24689	-4.64568
CDC16	0.850015	4.11552	3.49934	0.00427097	0.0479162	-2.07719
ID3	0.849684	3.60224	2.25115	0.0435195	0.166987	-4.20809
JADE2	0.849173	1.35471	1.51087	0.156225	0.351547	-4.83569
TOM1L1	0.848905	3.49181	3.09013	0.00917518	0.0703773	-2.72848
PLPP3	0.848563	2.91782	2.24629	0.0439049	0.16768	-4.09393
RPS19BP1	0.848546	4.14863	3.55245	0.00386964	0.0465585	-1.98518
DNAJB9	0.847987	5.22949	3.08262	0.0093051	0.0709765	-2.98398
IFT52	0.847282	5.93572	4.21682	0.00114813	0.0258726	-0.987557
C2orf74	0.845983	2.12109	1.58858	0.137663	0.327174	-4.91247
DNPH1	0.845744	4.41954	2.38997	0.0337848	0.14545	-4.10519
PRTFDC1	0.844635	4.33385	1.90681	0.0803101	0.238039	-4.88408
HNRNPD	0.844387	9.6416	4.39145	0.000840558	0.0222683	-0.787781
ZBED6CL	0.844339	0.573366	0.961462	0.354947	0.575019	-5.25183
ZNF691	0.844	1.8985	2.26475	0.0424586	0.164856	-3.86279
BRCA2	0.842362	4.5967	3.97127	0.00179025	0.0322215	-1.28208
SPAG16	0.842021	3.66982	2.58495	0.023577	0.118926	-3.65074
RANBP10	0.841881	3.06071	2.47381	0.028958	0.134324	-3.73967
AKAP2	0.84184	1.92733	0.619051	0.547243	0.732665	-5.83712
C21orf2	0.841682	4.5832	3.50474	0.00422834	0.0477366	-2.12756
HEATR3	0.841633	3.19584	2.50058	0.0275624	0.130728	-3.71747
AP4E1	0.839644	1.56112	2.08409	0.0587676	0.199967	-4.07882
ARMCX5	0.83894	2.0624	1.95805	0.0734352	0.226102	-4.3721
MFSD11	0.838882	4.78581	2.03583	0.0640289	0.209738	-4.74969
ZFP69	0.838372	2.2443	2.43299	0.0312185	0.138761	-3.65788
WDR5B	0.837744	4.42761	2.59128	0.023302	0.117974	-3.75673
DBF4	0.836866	5.35897	4.15878	0.0012745	0.0270619	-1.03148
CDC25B	0.836689	3.59209	2.55481	0.0249317	0.122748	-3.69044
SMG1P3	0.83657	0.685867	0.775368	0.452856	0.660513	-5.42165
CYB5RL	0.836231	4.61802	2.75428	0.0172037	0.100247	-3.49498
STX17	0.835582	4.61019	3.31935	0.00597419	0.0564509	-2.46961
UBE3D	0.834588	3.04039	2.11204	0.0559079	0.193652	-4.33454
PTPN2	0.833029	4.00681	3.51991	0.00411075	0.0473033	-2.02564
COL14A1	0.832282	1.5269	1.55567	0.145277	0.337797	-4.81617
RGS16	0.832233	4.59752	2.85673	0.0142059	0.0902669	-3.30838
MSH5	0.831095	0.978687	1.29621	0.218833	0.429686	-5.00955
TIMM13	0.831002	7.9794	3.24096	0.0069174	0.0606088	-2.89394
CEP162	0.830453	2.80249	2.36065	0.0356494	0.150232	-3.8836
GLCCI1	0.829372	5.23884	4.26194	0.00105889	0.0253444	-0.832905
TOMM20L	0.82777	3.59429	2.82743	0.0150062	0.0931314	-3.21249
ALKBH3	0.827696	1.9081	1.65233	0.123895	0.306203	-4.77533
SLC24A1	0.827664	4.63688	3.74839	0.00269322	0.0395848	-1.69028
IFT88	0.827352	2.67993	2.17019	0.0503718	0.181919	-4.17223
AKT2	0.826899	8.31624	4.05968	0.00152452	0.0296282	-1.38552
STRIP1	0.826707	7.31931	3.3444	0.00570105	0.0552436	-2.67994
TPH2	0.826508	1.88906	1.65714	0.122906	0.304538	-4.76431
TK2	0.826483	4.2005	2.34717	0.0365391	0.151477	-4.14473
INO80	0.826051	2.80911	2.62096	0.0220527	0.11418	-3.44431
TMEM117	0.826005	0.597407	1.06273	0.308444	0.528919	-5.16716
CEP83	0.825761	4.25124	2.91385	0.0127656	0.0842408	-3.15678
UBAP1	0.824742	4.04133	3.08659	0.00923619	0.0707055	-2.8152
CEP170B	0.824727	2.37936	2.43678	0.0310019	0.138493	-3.67782
RAB40C	0.82441	0.959766	1.40542	0.184791	0.389744	-4.88176
UNKL	0.823932	2.88254	1.78849	0.0984806	0.267985	-4.8013
CHTF18	0.823159	2.86308	2.05443	0.061951	0.205464	-4.39211
RCHY1	0.822905	6.21236	4.96437	0.000310414	0.0139472	0.30883
NOL9	0.822878	4.96318	4.22872	0.00112386	0.0258726	-0.861751
DACH1	0.822614	4.57615	2.99228	0.0110216	0.078082	-3.06066
RBCK1	0.822045	2.11561	2.0475	0.0627179	0.207279	-4.24776
MCM9	0.82177	2.28665	1.84251	0.0897674	0.254775	-4.59467
RGMB	0.82128	2.73357	2.37385	0.0347984	0.148259	-3.84902
TBCE	0.821257	3.22054	3.1593	0.00806001	0.066127	-2.56493
DYNLL1	0.820738	5.39515	3.08549	0.00925531	0.0707938	-3.0001
MTERF3	0.820079	1.96275	1.98396	0.0701684	0.219822	-4.31116
DIRC2	0.819696	4.60741	2.7709	0.0166782	0.0988693	-3.46378
VEZT	0.818817	6.33949	3.10647	0.00889852	0.0693225	-3.06611
CCNG1	0.818582	6.60691	2.86357	0.0140253	0.0894426	-3.5314
RANBP17	0.818378	3.36865	2.80923	0.0155254	0.0951225	-3.20917
TRIB3	0.818115	3.84239	2.24883	0.043703	0.167475	-4.25253
PDE3B	0.818026	3.56376	3.01819	0.0104991	0.0763136	-2.86798
TMEM163	0.817355	3.1675	3.17005	0.0078993	0.0651805	-2.53806
CHD1L	0.816983	3.61328	3.05938	0.0097193	0.0728184	-2.80161
SLC1A1	0.815419	2.19188	2.02444	0.0653326	0.211992	-4.29995
RPS2P55	0.81522	0.823628	1.2757	0.225763	0.43899	-5.00008
COPS5	0.814705	3.58307	3.11541	0.00875072	0.0688562	-2.69668
HYOU1	0.814689	0.85878	1.61817	0.131115	0.317043	-4.60301
CD151	0.814446	2.70633	2.1473	0.0524871	0.186789	-4.2141
MAU2	0.814387	5.31801	3.59389	0.00358327	0.0451314	-2.05609
KPTN	0.813976	1.11167	1.49391	0.160548	0.357096	-4.80633
WARS2	0.813778	5.01173	2.51657	0.0267597	0.127917	-3.97176
VWA8	0.813637	2.24023	1.67502	0.119293	0.299696	-4.82327
THOC5	0.813286	6.33914	4.74038	0.000455895	0.0168606	-0.0895718
PPP1R10	0.812542	5.50475	3.45747	0.00461716	0.0499099	-2.32969
XPOT	0.811892	5.74072	2.91773	0.0126731	0.0839704	-3.34942
ABCG2	0.811776	2.15419	1.59643	0.135899	0.32467	-4.91002
SSBP1	0.811703	6.8837	4.0099	0.0016687	0.0312121	-1.43198
UROS	0.811673	3.47427	2.30777	0.0392631	0.157943	-4.0917
NSUN4	0.811288	4.77813	3.65429	0.00320409	0.0425814	-1.87898
LAMTOR1	0.811097	2.51251	2.29385	0.0402709	0.160089	-3.93925
PARPBP	0.810423	3.35484	2.945	0.0120423	0.0819846	-2.96666
ZBTB2	0.81028	2.65217	2.05983	0.06136	0.204801	-4.34213
SNAPC4	0.810271	0.939002	1.54266	0.148386	0.341591	-4.71254
ARHGAP11A	0.809745	6.48508	3.71186	0.00288085	0.0404986	-1.95769
C12orf10	0.808836	2.1514	2.0234	0.0654528	0.212287	-4.29262
FOS	0.808727	2.75429	2.33022	0.0376879	0.154198	-3.92524
GPATCH4	0.808638	4.19411	2.78868	0.0161333	0.0972702	-3.37267
CENPH	0.808231	4.82713	3.44534	0.00472263	0.0506398	-2.26724
PSMD13	0.808114	1.71405	2.08089	0.0591042	0.200508	-4.11282
NCOA3	0.807997	3.81295	3.18871	0.0076281	0.0642273	-2.59807
MOK	0.807782	2.74793	2.72799	0.0180687	0.102564	-3.24957
VTI1A	0.806914	2.87064	2.63537	0.0214699	0.112116	-3.43017
AGAP5	0.806723	0.883117	0.666216	0.517645	0.712444	-5.54004
MTATP6P1	0.806367	8.73512	3.61488	0.00344655	0.04434	-2.21095
SYBU	0.805341	4.93251	3.86342	0.00218015	0.0363723	-1.51692
SCYL1	0.805055	3.07468	2.74064	0.0176472	0.101418	-3.28203
AGAP6	0.804783	2.59973	1.94343	0.0753394	0.229388	-4.51176
COG8	0.804652	6.83255	4.61539	0.00056659	0.018677	-0.337708
FGD1	0.804518	2.91183	2.37585	0.0346711	0.147871	-3.87826
NFKB1	0.804484	5.20828	3.88551	0.00209372	0.0354971	-1.50941
UBXN8	0.80361	2.43528	2.37105	0.0349772	0.148516	-3.79752
AGPAT3	0.802352	5.93906	4.58954	0.000592788	0.0188439	-0.322001
AP5M1	0.802064	5.61823	4.46944	0.00073216	0.0212307	-0.503431
FER	0.80162	3.64662	3.11582	0.00874393	0.0688562	-2.70522
UHRF1BP1	0.801321	4.17652	3.86698	0.002166	0.0361914	-1.42027
SMARCAD1	0.801313	6.67871	3.66551	0.00313833	0.0421571	-2.05557
UBL7	0.800966	2.43366	2.55698	0.024832	0.12255	-3.48692
BABAM1	0.800845	1.42051	1.8923	0.0823618	0.24138	-4.33494
MEIS1	0.800772	5.51721	4.1529	0.00128807	0.0272033	-1.05958
PTCD2	0.800472	5.23509	2.65231	0.0208041	0.110293	-3.76292
FAM214A	0.800432	4.1389	3.58482	0.00364403	0.0454406	-1.92524
PIEZO1	0.80018	2.56555	2.24805	0.0437646	0.167479	-4.02427
GABBR1	0.799499	1.97357	2.25069	0.0435559	0.166987	-3.8999
HNRNPU	0.799355	10.3907	4.08617	0.00145308	0.0288746	-1.34196
GTF2H3	0.799271	5.18638	3.84325	0.00226226	0.0367903	-1.58383
TBCEL	0.799043	3.64659	2.84483	0.0145259	0.0913998	-3.18972
ALG1	0.797621	5.53929	4.69723	0.000491313	0.0173531	-0.0944049
PBX1	0.797163	6.71977	4.69599	0.000492365	0.0173531	-0.19003
MRPL40	0.797147	5.50124	3.74026	0.00273384	0.0395848	-1.80921
PDAP1	0.796614	7.94036	4.42454	0.000792666	0.0217755	-0.71603
RBM48	0.796412	3.89253	2.71366	0.0185579	0.103835	-3.46029
RBM10	0.796242	2.69766	2.05529	0.0618568	0.205458	-4.3583
NTNG1	0.795547	2.24727	1.98021	0.0706333	0.220836	-4.37976
VPS41	0.794982	5.66783	3.03719	0.010132	0.0747854	-3.12251
HOXA5	0.794981	8.50222	4.37206	0.000870022	0.0226516	-0.819885
CASD1	0.793745	2.75274	1.90351	0.0807724	0.238702	-4.6035
ZNF33B	0.793718	4.61946	2.54266	0.0254992	0.124001	-3.86982
ZNF32	0.793688	0.916563	1.40145	0.185945	0.391274	-4.87779
RP11-38O23.4	0.791552	3.20979	2.03354	0.0642889	0.210167	-4.49102
RP11-1212A22.4	0.791489	1.08277	1.60508	0.133976	0.32169	-4.66118
C5orf34	0.791401	1.90836	1.95031	0.0744383	0.227719	-4.34979
COMMD4	0.791271	5.21877	3.16062	0.00804011	0.0660627	-2.83978
BMI1	0.79126	7.33851	3.56612	0.00377264	0.0459678	-2.26929
DTNB	0.791025	1.60665	1.63832	0.126813	0.310695	-4.72539
C19orf60	0.790881	3.00763	2.35639	0.0359283	0.150721	-3.92821
ADGRG6	0.790702	1.95491	2.00798	0.0672606	0.215253	-4.27319
TTPAL	0.790166	3.19591	2.62557	0.0218645	0.1134	-3.50229
UST	0.789807	2.78508	2.48726	0.0282482	0.132207	-3.66795
CTD-2206N4.4	0.789523	1.95588	1.78725	0.0986896	0.268302	-4.59834
CHMP7	0.788806	1.7632	1.82006	0.0933013	0.260488	-4.50838
GLMN	0.788752	4.24929	3.29714	0.00622735	0.0575447	-2.46235
CYP20A1	0.788437	4.63143	3.47795	0.00444443	0.0491083	-2.18259
KYAT3	0.788186	4.22466	2.74132	0.0176247	0.101362	-3.46152
RNF146	0.787846	6.52329	3.76982	0.00258903	0.0390887	-1.85337
DENND4C	0.787707	3.19593	2.68018	0.0197525	0.107554	-3.40745
CENPB	0.787643	2.57137	2.234	0.0448928	0.169972	-4.04822
DNAJC13	0.787627	2.92457	2.8852	0.0134691	0.0869975	-3.00465
FAIM	0.78757	2.84154	2.5694	0.0242669	0.121007	-3.53827
HNRNPDL	0.787011	11.1868	3.53097	0.00402714	0.0470743	-2.36681
PHKB	0.786454	5.63196	3.26197	0.00665074	0.0594607	-2.70514
PPP1R14C	0.78642	3.38584	2.90984	0.0128619	0.0845709	-3.03388
LCA5L	0.786257	2.4332	2.29239	0.0403787	0.160274	-3.92611
GARNL3	0.786206	3.03865	2.36435	0.0354088	0.149621	-3.92047
PARP11	0.785869	2.37518	1.99459	0.0688683	0.217792	-4.38592
FAM76A	0.785703	5.23887	3.22643	0.00710807	0.0618345	-2.72167
ERCC3	0.78545	1.91459	1.91852	0.0786896	0.235339	-4.39834
SLC12A8	0.782387	2.50576	2.33442	0.0373999	0.153856	-3.87143
WNT5A	0.782176	4.69803	2.78583	0.0162194	0.0975208	-3.44977
AAAS	0.782079	1.58051	1.36042	0.198248	0.405961	-5.06935
PRKAB1	0.781748	3.03895	2.8266	0.0150294	0.0931314	-3.12587
CPS1	0.7816	3.44414	2.03527	0.0640921	0.209772	-4.53107
SNAPIN	0.781453	3.49869	2.35521	0.0360058	0.150721	-4.01618
NREP	0.780404	5.53423	2.55452	0.024945	0.122748	-3.97629
CTNNBIP1	0.780315	5.44279	2.67943	0.01978	0.107597	-3.74232
LCMT1	0.78011	4.15893	2.81089	0.0154776	0.0949885	-3.32788
BICD1	0.779884	3.11548	1.84744	0.0890092	0.253345	-4.75999
PIGP	0.779299	7.10277	3.00695	0.0107227	0.0773586	-3.29491
FAR2	0.777895	4.59163	2.36707	0.0352331	0.149166	-4.16991
BCOR	0.777738	5.27591	4.1278	0.00134773	0.0278487	-1.07803
PRIMPOL	0.77764	1.63385	1.84436	0.0894821	0.254224	-4.44609
CCT6P3	0.777507	3.99614	3.52701	0.00405683	0.04717	-2.01137
RP5-937E21.8	0.775593	0.836906	0.921701	0.374512	0.591937	-5.3428
ADCK1	0.775441	4.47208	3.57023	0.00374401	0.0459438	-1.99413
BRAF	0.775141	5.17169	2.79694	0.0158861	0.0962565	-3.49526
PSMG1	0.773616	8.24331	4.45728	0.000748057	0.0213776	-0.663193
PDCD5	0.773178	4.95998	3.11295	0.00879105	0.0689857	-2.89306
GDAP1	0.772565	4.34102	3.3078	0.00610456	0.0570922	-2.45526
NOL6	0.771836	1.81086	2.01439	0.0665034	0.213704	-4.23304
CYP51A1	0.771786	4.4953	3.0701	0.00952607	0.0719113	-2.90845
NHLRC3	0.771749	3.69329	2.37008	0.0350389	0.148573	-4.02391
TLK1	0.771569	6.42663	4.44662	0.000762281	0.0214658	-0.615639
ZNHIT2	0.771278	1.71706	1.4387	0.175336	0.376355	-5.00731
OSBP	0.77118	4.9485	3.58725	0.00362767	0.0453397	-2.02278
CNOT2	0.77117	5.71342	3.54015	0.00395903	0.0467407	-2.20162
METTL22	0.77095	4.24544	2.60097	0.0228865	0.116957	-3.71268
RBAK	0.770684	5.87812	3.98503	0.00174594	0.0318424	-1.40253
PRPF38A	0.770267	6.98422	3.81241	0.00239404	0.0376485	-1.79942
ATAD2B	0.770078	3.98476	3.27932	0.00643834	0.058711	-2.45852
SPG21	0.769706	3.27198	2.53597	0.0258166	0.124854	-3.66975
ZNF117	0.76964	3.33108	2.66899	0.0201682	0.108952	-3.44916
NSMCE1	0.768993	3.9976	3.20075	0.00745809	0.063469	-2.6026
ZMYM5	0.768717	1.20718	1.50457	0.157817	0.35373	-4.81262
WDR34	0.768715	0.878794	1.32141	0.210557	0.420998	-4.96118
PPP1R3F	0.768643	2.65565	2.38373	0.0341737	0.146721	-3.81814
TP53BP1	0.768295	3.58809	2.64857	0.0209492	0.110502	-3.52658
FIS1	0.767514	6.47711	2.71563	0.01849	0.103667	-3.79035
MFSD8	0.767308	3.71564	2.9249	0.0125043	0.0836074	-3.05771
PATL1	0.767252	4.64511	3.70722	0.0029056	0.0405813	-1.76615
DEF8	0.76694	2.25439	2.02654	0.0650908	0.211446	-4.31042
MIA3	0.766907	6.42701	4.60859	0.000573361	0.018677	-0.327579
MANEAL	0.766738	3.43901	2.99312	0.0110041	0.0780687	-2.89392
ITGA8	0.766646	1.80727	1.47967	0.164257	0.362159	-4.9778
SPIDR	0.766312	5.13066	3.74387	0.00271572	0.0395848	-1.75863
MYSM1	0.765938	4.32019	3.29969	0.00619771	0.0575113	-2.46723
ICA1L	0.765853	5.02591	2.95244	0.0118756	0.0812424	-3.19429
USP5	0.765493	1.91743	1.92023	0.0784546	0.234805	-4.39643
VWDE	0.765311	0.835615	1.18343	0.259133	0.476411	-5.09945
ZCCHC3	0.765213	4.02295	3.43484	0.00481587	0.0510335	-2.18186
DAP	0.764634	3.09459	2.71215	0.0186101	0.104021	-3.33499
CHEK1	0.764105	6.0086	4.11706	0.00137414	0.0281006	-1.17524
PTPRG	0.764021	3.73147	2.7873	0.0161751	0.097415	-3.305
COQ2	0.763828	2.37297	2.03681	0.0639179	0.209636	-4.32035
CCP110	0.763662	4.43863	3.10364	0.0089458	0.0694316	-2.83985
C1orf226	0.763648	1.94176	1.89494	0.0819845	0.240822	-4.4391
NAPRT	0.76364	1.99909	1.71093	0.11232	0.289885	-4.71603
FAM105A	0.763497	4.7344	3.65032	0.00322771	0.0426184	-1.88081
GOLGB1	0.763018	6.38774	4.09621	0.00142693	0.0285895	-1.24553
PI4KAP1	0.762739	2.45909	1.46948	0.166957	0.366069	-5.15029
USP18	0.762417	4.22755	3.73572	0.00275682	0.0397717	-1.66322
RP11-111M22.2	0.762355	2.70779	2.65886	0.0205519	0.109995	-3.36186
FAM174A	0.762317	0.685867	1.0224	0.326391	0.547515	-5.22253
ADGRL2	0.762172	3.70267	2.91326	0.0127797	0.0842832	-3.07651
PNKP	0.762079	1.92117	1.76868	0.101862	0.273062	-4.6168
CNPY3	0.762062	1.0541	1.27554	0.225816	0.439016	-5.04815
SLC25A13	0.76109	5.46304	3.59671	0.00356457	0.0450649	-2.06835
CYB5R4	0.76103	5.14977	3.56038	0.00381309	0.0461827	-2.09705
CLP1	0.76068	0.961855	1.5535	0.145792	0.33837	-4.70338
FZD6	0.760539	4.3532	3.74699	0.00270019	0.0395848	-1.65833
RCC1L	0.75991	2.03167	1.76812	0.101959	0.273096	-4.64314
MARK1	0.759483	4.52861	3.55186	0.00387386	0.0465585	-2.03472
TAF1	0.758814	2.3773	2.1615	0.0511652	0.183575	-4.12547
ADIPOR2	0.758556	3.30611	2.49829	0.0276792	0.131211	-3.74022
KSR2	0.758258	1.60772	1.26916	0.228008	0.441241	-5.18076
DDX56	0.757265	6.20058	4.73379	0.000461126	0.0168606	-0.0908602
SMAD6	0.757175	5.0927	3.42743	0.0048829	0.0512197	-2.33398
KLF15	0.756712	1.81737	1.77354	0.101023	0.271867	-4.5864
DCAF8	0.755606	5.04269	3.01698	0.010523	0.0764367	-3.07916
ZNF785	0.754954	1.14773	1.34175	0.204061	0.414053	-4.99407
NHLH2	0.754498	3.62121	2.75629	0.0171393	0.100194	-3.34255
RIMBP3C	0.754311	2.44909	2.20201	0.0475648	0.176258	-4.07558
FBF1	0.754054	4.6167	2.43134	0.0313136	0.138835	-4.06307
GSTM1	0.75402	4.46675	3.21557	0.00725394	0.0625963	-2.64
PDE4D	0.753801	4.14438	3.39983	0.00514074	0.0526122	-2.26165
TPCN1	0.75319	1.16191	1.36783	0.195976	0.403474	-4.96711
SIM1	0.75234	1.69794	1.46756	0.167467	0.36661	-4.96696
IMPACT	0.751538	6.15001	2.3945	0.0335053	0.14493	-4.32976
SCAF8	0.751491	6.38001	3.87264	0.00214367	0.0360933	-1.65401
TCTN1	0.750699	6.14194	3.59216	0.00359478	0.0451863	-2.15074
GSTP1	0.749913	4.75772	2.63104	0.0216432	0.112626	-3.73399
INO80D	0.749501	3.48023	3.06523	0.00961338	0.0723214	-2.77132
PCCB	0.748794	6.48783	4.74711	0.000450613	0.0168606	-0.0874864
PPIL3	0.748621	4.35535	3.34915	0.00565071	0.0549578	-2.38186
RAPGEF4	0.74859	2.17038	1.9231	0.0780638	0.234106	-4.44878
TATDN2	0.748439	4.6617	3.29798	0.00621765	0.0575447	-2.51539
B4GALT7	0.748101	1.92547	1.85302	0.0881556	0.252027	-4.49676
MRPL4	0.747788	2.35351	1.74345	0.10632	0.281249	-4.75349
TRIOBP	0.747525	6.0832	3.2157	0.00725218	0.0625963	-2.84084
RAN	0.747254	11.3323	3.69303	0.00298276	0.0410213	-2.06582
C19orf70	0.747137	2.08306	1.60994	0.132908	0.319896	-4.87455
SKIDA1	0.747118	2.25228	1.71148	0.112216	0.289753	-4.77516
HIST2H2AA3	0.747002	1.68721	1.35576	0.199686	0.408122	-5.10025
MLXIP	0.746709	4.8337	3.3662	0.00547363	0.0541778	-2.413
RNF185	0.745913	2.86636	2.45628	0.0299087	0.136188	-3.7349
AGBL5	0.745867	7.51124	3.5046	0.0042294	0.0477366	-2.38983
XXYLT1	0.745827	3.16597	2.05532	0.0618532	0.205458	-4.44848
ENOSF1	0.744624	4.8772	2.99996	0.010864	0.0776274	-3.08778
SAMD9	0.743918	1.0787	1.57147	0.141578	0.332363	-4.7032
WDR44	0.743634	2.19317	2.06364	0.0609465	0.203982	-4.23981
RBM27	0.743521	5.26209	3.24243	0.00689835	0.0604903	-2.69525
AHRR	0.742727	4.94482	3.35396	0.00560022	0.0548441	-2.44984
TMEM67	0.741432	4.20935	2.46853	0.0292413	0.13467	-3.93802
EXOSC5	0.740609	2.21183	2.0934	0.0578008	0.197778	-4.19758
HOXB7	0.739236	2.11284	1.96247	0.0728679	0.224987	-4.37666
SLX1A	0.739069	1.6028	1.7761	0.100585	0.271087	-4.53615
STXBP5	0.738998	3.96364	2.99838	0.0108962	0.0777031	-2.96298
MAMDC4	0.738033	4.00661	2.53098	0.0260561	0.125539	-3.79837
AKR7A2	0.737673	4.71519	2.33445	0.0373981	0.153856	-4.24377
PATE4	0.736937	2.94523	2.0264	0.0651062	0.211446	-4.45208
PCDH17	0.736679	2.93015	2.3148	0.0387632	0.156648	-3.98325
STAT2	0.736624	2.79052	2.46969	0.0291786	0.134553	-3.69861
CELF2	0.736617	5.98898	4.73957	0.000456534	0.0168606	-0.0628725
MKRN2OS	0.736521	2.84677	2.05724	0.0616426	0.205174	-4.38448
PARVA	0.736373	4.74258	3.32866	0.00587111	0.056131	-2.46984
ATP8B1	0.736291	1.27726	1.29215	0.220192	0.431603	-5.07835
ALG13	0.735629	5.52655	4.37418	0.000866748	0.0226251	-0.663443
POGLUT1	0.735399	5.57785	4.32639	0.000943705	0.0234769	-0.754186
ZNF678	0.735256	6.6423	4.04322	0.00157072	0.0303111	-1.35873
RARS2	0.734198	4.24166	2.91865	0.0126514	0.0839273	-3.14676
BCL11A	0.734173	6.00949	3.98291	0.0017527	0.0319125	-1.41961
MTND1P23	0.73389	2.95297	2.2191	0.0461193	0.173119	-4.14495
CBS	0.733883	5.27293	2.97377	0.0114104	0.0797636	-3.18833
ZIC5	0.733298	5.9254	4.62944	0.000552855	0.0185316	-0.250365
USP38	0.732777	5.60307	3.50412	0.00423318	0.0477366	-2.25535
NECAB3	0.731944	1.30081	1.34341	0.203539	0.413529	-5.02539
POLR1E	0.731943	1.63255	1.6746	0.119378	0.29984	-4.68231
RBM4B	0.73176	3.3232	2.4898	0.0281161	0.132043	-3.75762
MTND5P11	0.731641	3.12436	2.65943	0.0205303	0.109933	-3.43164
HOXA9	0.731408	7.03751	4.34779	0.00090841	0.0229855	-0.824529
MFF	0.731131	6.53286	3.70357	0.00292526	0.0406961	-1.97624
KIAA1586	0.7311	3.50547	2.28561	0.0408796	0.161528	-4.13408
SPATA17	0.730303	3.16663	2.24834	0.0437421	0.167479	-4.13632
LAT2	0.730257	1.32459	1.03986	0.318531	0.539382	-5.35015
CCDC152	0.730244	4.93181	3.33995	0.00574861	0.0552645	-2.47382
ZMYM4	0.729949	6.26161	4.46009	0.000744344	0.0213776	-0.579692
SDSL	0.729801	1.15825	1.38246	0.191559	0.39827	-4.94934
XCL1	0.729512	1.86911	1.76321	0.102815	0.274398	-4.61266
SEPN1	0.728917	0.852841	1.04124	0.317914	0.539003	-5.24139
DDX39B	0.727575	1.88327	1.30696	0.215271	0.425561	-5.20576
TMEM260	0.727523	2.66408	2.16659	0.0506994	0.182561	-4.17494
NAA40	0.727505	2.70857	2.35082	0.0362962	0.151213	-3.88263
CEBPG	0.727131	7.1604	3.1698	0.00790301	0.0651805	-2.99699
INTS12	0.726941	2.00709	1.88793	0.0829893	0.242637	-4.46404
NEIL1	0.72639	6.53234	3.13335	0.00846148	0.0674518	-3.0313
MBD3	0.725619	5.93374	3.68581	0.00302278	0.0414159	-1.95712
RHBDD3	0.725536	1.35327	1.21484	0.247364	0.463329	-5.18024
ZNF525	0.725275	1.7094	1.70292	0.113843	0.292194	-4.66066
SLIRP	0.72524	5.03868	3.3425	0.00572129	0.0552436	-2.48295
FUT10	0.725072	1.41193	1.70307	0.113815	0.292194	-4.59705
SCLY	0.724839	4.10305	2.81045	0.0154901	0.0950125	-3.32038
SPINT2	0.72454	6.15995	4.57387	0.000609289	0.0189728	-0.369231
ARRDC4	0.724497	3.46752	2.20951	0.0469254	0.174474	-4.25358
HOXB3	0.723836	4.50684	3.31036	0.00607536	0.0570137	-2.47251
GTF2I	0.72353	4.04186	2.59332	0.023214	0.117807	-3.69509
BAHCC1	0.723344	2.20596	1.59672	0.135835	0.324603	-4.92218
FASTKD3	0.723027	1.63621	1.7421	0.106564	0.28166	-4.59061
UBE2E3	0.722283	5.76973	2.98291	0.0112166	0.0788098	-3.2339
GDF11	0.721996	5.23456	3.65098	0.00322378	0.0426184	-1.94123
PRKRIP1	0.72181	4.46008	2.79176	0.0160407	0.0968719	-3.40565
ADAM22	0.721145	4.41935	3.15422	0.00813709	0.0664115	-2.74533
PBX3	0.721	4.44856	3.10376	0.00894378	0.0694316	-2.84098
KDM6A	0.720163	5.41473	4.24073	0.00109992	0.0257611	-0.890238
ANAPC4	0.720105	1.25558	1.61216	0.132422	0.318958	-4.68594
TRIM26	0.720002	2.13006	1.81297	0.0944422	0.262115	-4.60165
CBSL	0.719782	5.50837	3.26455	0.00661875	0.0593198	-2.68546
HOMEZ	0.719514	3.94967	3.09344	0.00911835	0.0701377	-2.78966
HNRNPL	0.718683	4.70503	3.06409	0.00963399	0.0724268	-2.94782
ORC5	0.718057	3.1389	2.68427	0.0196026	0.107262	-3.39092
MDGA2	0.717612	2.29309	2.1021	0.0569104	0.195929	-4.20149
PPHLN1	0.717469	6.22076	3.54187	0.00394643	0.0467407	-2.25104
MBOAT2	0.717337	5.19825	2.7677	0.0167781	0.0991248	-3.55146
CCDC150	0.717202	2.38206	2.29876	0.0399128	0.159507	-3.90543
RPH3AL	0.717065	2.11375	1.69001	0.116338	0.295182	-4.77232
RBM19	0.716213	2.16008	1.43434	0.176552	0.377965	-5.12199
GAD1	0.716028	1.01358	1.32721	0.208686	0.419325	-4.98231
RP1-37E16.12	0.715726	5.3301	3.10336	0.00895054	0.0694316	-2.95902
ZNF620	0.715621	3.08682	1.7844	0.0991707	0.268616	-4.84806
C16orf95	0.713613	2.18744	2.06395	0.0609125	0.203982	-4.23808
CFAP97	0.713518	7.22315	3.59953	0.00354602	0.0450649	-2.20287
TSHZ1	0.713124	5.08314	3.09154	0.00915084	0.0703269	-2.94851
SH3D19	0.712935	4.19673	2.61077	0.0224741	0.115815	-3.68813
TUBGCP4	0.712582	7.03553	3.87604	0.00213035	0.0359243	-1.68438
SENP8	0.712572	4.41426	2.77676	0.0164966	0.0982179	-3.42598
MIB2	0.712293	3.37408	1.96642	0.0723655	0.224146	-4.62655
BCR	0.711894	6.73393	2.62592	0.0218502	0.1134	-3.96855
MRPL28	0.711854	1.97586	1.78871	0.0984444	0.26798	-4.60085
NSF	0.711782	3.97435	3.19941	0.00747671	0.0635159	-2.60172
EIF4G3	0.711214	6.22097	4.42978	0.000785336	0.0217375	-0.630652
VPS51	0.710795	6.56182	3.28074	0.00642124	0.0586423	-2.76086
ZCCHC14	0.710614	3.71645	2.95415	0.0118377	0.0812424	-3.00554
TSEN15	0.710404	4.95798	3.06592	0.00960098	0.0722777	-2.97863
COQ4	0.710159	2.81445	1.88011	0.084121	0.244576	-4.65123
PLXNC1	0.710158	2.16938	1.77643	0.100528	0.271055	-4.66348
RYR3	0.710096	2.22567	2.1353	0.0536285	0.189193	-4.13488
DENND1A	0.709487	3.42719	2.17605	0.0498438	0.181055	-4.30138
BCKDK	0.709345	6.39902	2.3602	0.0356789	0.150299	-4.41241
SRSF3	0.708486	9.87737	4.69987	0.000489061	0.0173505	-0.237098
COL25A1	0.707779	2.02389	1.06719	0.306502	0.527428	-5.50086
ST7	0.707218	3.10673	2.05653	0.061721	0.205318	-4.43545
TP53	0.706844	2.2086	2.13614	0.0535479	0.18913	-4.12994
N6AMT1	0.706526	4.08356	3.01023	0.010657	0.0771544	-2.95907
RSPH4A	0.706521	0.524356	1.02234	0.326422	0.547515	-5.18862
APH1B	0.705573	2.39177	2.01732	0.0661607	0.213263	-4.35453
RINT1	0.70545	2.73945	1.8493	0.0887231	0.252905	-4.68225
PSEN2	0.705044	3.89785	2.01479	0.0664562	0.213677	-4.64288
COL8A1	0.704072	2.01626	1.9905	0.0693655	0.218796	-4.31299
SENP1	0.703935	5.7905	3.93859	0.00190016	0.033593	-1.47821
CCNT2	0.70383	5.92793	3.90975	0.00200293	0.0345191	-1.54521
PSMA1	0.703437	4.57964	2.62694	0.021809	0.113239	-3.71585
PIGB	0.702065	2.81318	2.10156	0.0569645	0.195979	-4.30776
FAM53C	0.702054	2.40342	1.9439	0.0752783	0.229265	-4.46939
SLC38A6	0.70175	3.45496	2.17549	0.0498938	0.181055	-4.30716
EEF2K	0.701612	4.79836	2.65119	0.0208474	0.11039	-3.70407
B3GALT1	0.700869	1.71169	1.62927	0.12873	0.313212	-4.76097
NFATC3	0.70066	6.80846	4.38432	0.000851271	0.022376	-0.748951
FBXL21	0.700533	3.17475	1.60289	0.134462	0.322503	-5.12449
HOXB9	0.700485	2.6089	2.29871	0.0399168	0.159507	-3.94994
CAPN15	0.700452	2.27073	1.49463	0.160364	0.357019	-5.07266
BCL10	0.700173	3.11451	2.49086	0.0280613	0.131895	-3.72005
GSTM4	0.699165	1.5318	1.28607	0.222236	0.434677	-5.14359
FBXO38	0.697596	3.5292	2.02534	0.0652284	0.211717	-4.56198
ST8SIA5	0.696921	0.907669	1.19249	0.255695	0.47217	-5.10533
ZNF583	0.696233	2.96068	2.13675	0.0534891	0.189066	-4.2798
POLR3B	0.695843	4.43848	2.81683	0.0153065	0.0942026	-3.35772
ECSIT	0.695799	2.28727	1.69281	0.115792	0.294428	-4.80963
INPPL1	0.695713	1.0443	1.12623	0.281687	0.502082	-5.20201
SLC30A10	0.6953	1.66754	1.8377	0.0905141	0.256231	-4.46266
NF2	0.695131	3.9287	2.01032	0.0669833	0.214742	-4.6552
UBR2	0.695015	5.41478	3.1722	0.00786763	0.0651401	-2.84357
NPEPL1	0.694581	4.31927	3.10815	0.00887044	0.0692514	-2.81526
DESI1	0.694434	5.12478	2.03659	0.0639432	0.209656	-4.79866
SP110	0.693599	1.10733	1.55382	0.145715	0.338314	-4.73103
TRIM11	0.693108	2.84834	2.06622	0.0606676	0.203481	-4.37064
SNX13	0.693021	5.06411	2.54347	0.0254607	0.123927	-3.93193
AD000671.6	0.692767	4.73108	3.05944	0.00971817	0.0728184	-2.95978
EVI5L	0.692697	1.00084	1.22956	0.241997	0.45686	-5.08634
TMEM79	0.691766	4.6264	1.8682	0.0858738	0.24744	-4.98927
PON2	0.691568	2.31889	1.1938	0.255203	0.471558	-5.44527
NUP98	0.691367	5.58404	3.50882	0.00419637	0.047658	-2.24447
ZNF608	0.690554	4.64483	3.32331	0.00593008	0.0563482	-2.46689
BOLA3	0.690521	5.07245	2.90484	0.0129829	0.0850907	-3.28694
KCTD18	0.690474	1.68327	1.59081	0.137159	0.326629	-4.8055
MED12	0.689571	1.68736	1.58027	0.139551	0.330016	-4.82027
UNC50	0.689536	3.68047	2.67426	0.0199715	0.108424	-3.49637
SCPEP1	0.688815	2.31913	2.1949	0.0481796	0.177392	-4.06019
NCOA6	0.688429	5.94212	3.34324	0.00571339	0.0552436	-2.59044
SHQ1	0.687776	4.12613	2.66161	0.0204473	0.109757	-3.588
DMKN	0.687584	4.66187	3.56609	0.00377285	0.0459678	-2.02548
SEPT2	0.687548	7.0682	4.22011	0.00114136	0.0258726	-1.05661
POLA2	0.687486	6.27375	3.57667	0.00369956	0.0456654	-2.19124
IREB2	0.68732	7.49251	3.65782	0.00318325	0.0425814	-2.10502
STS	0.687286	2.45506	1.76289	0.102871	0.274482	-4.74867
CCDC7	0.687115	0.563545	0.882894	0.394319	0.60925	-5.31404
RTN1	0.687083	3.32022	2.40155	0.0330749	0.143692	-3.90735
G2E3	0.686218	6.47209	3.27859	0.00644714	0.0587424	-2.75857
DZANK1	0.686166	2.39652	1.91279	0.0794793	0.23686	-4.51484
MEN1	0.685841	2.83547	1.82275	0.0928718	0.260017	-4.7412
HOXC11	0.685593	4.6809	3.17757	0.00778892	0.0647605	-2.73782
STRN4	0.685175	3.92814	2.51056	0.0270586	0.128853	-3.82136
PUS10	0.684961	2.66648	1.6962	0.115136	0.293217	-4.88962
MRPL53	0.684909	2.7553	2.35002	0.0363491	0.151319	-3.89261
WDR89	0.684416	3.15475	2.7387	0.0177112	0.101508	-3.29864
LRRK2	0.684153	2.13518	1.69247	0.115859	0.294443	-4.77403
MAPRE1	0.683939	5.49171	3.26487	0.00661471	0.0593198	-2.6828
C1orf159	0.683363	1.04431	1.2164	0.246792	0.462805	-5.10961
AGGF1	0.683255	5.82499	3.80347	0.00243364	0.0377209	-1.72927
NPHP1	0.682972	3.25404	2.51769	0.0267046	0.127765	-3.6981
FANCA	0.682803	4.20503	2.38254	0.0342485	0.146984	-4.08516
KIAA0368	0.682682	5.43687	3.89766	0.00204771	0.0350185	-1.51384
CBLL1	0.682593	4.17366	2.77418	0.0165761	0.0985197	-3.3955
PUS1	0.682344	6.8198	4.49281	0.000702583	0.0207017	-0.555145
MAPKBP1	0.682194	1.28951	1.52105	0.153676	0.348472	-4.80915
TEX15	0.68033	1.2912	0.950152	0.360437	0.578868	-5.42382
ERMARD	0.680009	3.09902	1.83595	0.0907872	0.256738	-4.77398
PKP4	0.679237	6.41699	3.97756	0.00176983	0.0320447	-1.46422
LHX4	0.677937	2.63151	1.74675	0.105727	0.279988	-4.81008
FAM212B	0.677697	3.61203	2.40347	0.0329587	0.143357	-3.95363
BAMBI	0.676836	3.95196	2.60506	0.0227135	0.116449	-3.66056
C19orf57	0.676467	1.06462	1.23763	0.239091	0.453797	-5.09143
TNFRSF13C	0.676099	2.13969	1.2105	0.248965	0.465128	-5.38079
SRSF7	0.675788	8.58336	3.72284	0.00282308	0.0400767	-2.00952
CDK13	0.675267	4.62441	3.30952	0.00608499	0.057022	-2.48943
MRI1	0.674929	5.45996	2.85453	0.0142646	0.0905877	-3.42934
DNM1L	0.674801	6.51127	3.32114	0.00595423	0.0564509	-2.68267
PDHB	0.674462	6.37128	2.62798	0.0217667	0.113073	-3.93922
IRAK1BP1	0.673935	5.18892	3.57992	0.00367734	0.0455561	-2.066
NR3C2	0.673785	1.47119	1.67063	0.120171	0.301149	-4.65301
BEX4	0.672527	5.35778	3.30564	0.00612926	0.0572256	-2.59114
ALMS1	0.671745	3.79888	2.77932	0.016418	0.0979098	-3.32956
SC5D	0.671588	4.65069	2.25075	0.0435507	0.166987	-4.37586
ZNF45	0.670887	2.02477	1.63244	0.128055	0.31233	-4.83009
PSKH1	0.670419	3.32908	2.05323	0.0620831	0.205773	-4.48174
HECW2	0.669889	1.89009	1.50419	0.157915	0.353825	-4.96666
CCT6B	0.669586	2.6781	1.74377	0.106262	0.281203	-4.82415
TET2	0.669182	3.27342	2.34655	0.0365803	0.151491	-3.99191
SLC2A4RG	0.668911	3.40944	2.25665	0.0430876	0.166141	-4.16561
POLD2	0.668564	3.80646	2.95218	0.0118814	0.0812424	-3.02256
ZBTB38	0.668263	4.72886	3.32479	0.0059137	0.0563163	-2.47514
RIDA	0.667999	1.8309	1.78499	0.0990716	0.268527	-4.57324
ZNF189	0.667338	2.49568	2.13173	0.053973	0.18998	-4.19721
METTL8	0.667161	5.51716	3.7747	0.00256587	0.0387924	-1.74793
RABGAP1L	0.666494	4.07429	2.35188	0.0362258	0.151208	-4.11689
ZNF569	0.666461	2.05291	1.3873	0.190114	0.397148	-5.1531
GANAB	0.666022	4.35721	3.18172	0.00772856	0.0645929	-2.68685
PARP1	0.665537	9.0413	4.30082	0.000987776	0.0242758	-0.951775
CCDC157	0.665424	2.25884	1.78421	0.0992025	0.268616	-4.67308
PTRHD1	0.664234	6.21391	3.125	0.00859476	0.0681673	-3.02091
PPA2	0.663927	7.11878	4.00897	0.00167152	0.0312121	-1.44359
HSD17B10	0.66388	4.70818	2.94113	0.0121299	0.0824274	-3.17138
BRD2	0.663345	8.52272	3.73556	0.00275764	0.0397717	-1.98532
DPH2	0.663105	0.933099	1.01818	0.328313	0.54909	-5.28022
MON1A	0.663049	1.20535	1.43453	0.176498	0.377924	-4.89766
KIAA1644	0.662037	1.04148	1.09053	0.296503	0.517421	-5.23641
C4orf33	0.661701	5.23335	2.17664	0.0497904	0.180952	-4.58467
NR3C1	0.661484	6.59614	3.87085	0.00215069	0.0361006	-1.67194
KCTD19	0.661386	2.70371	1.79391	0.0975741	0.266511	-4.7567
DAPK2	0.660516	1.96207	1.37326	0.194326	0.401434	-5.14718
CSPP1	0.660452	4.19942	2.04272	0.0632515	0.208386	-4.64816
STOML1	0.66045	4.11449	2.91476	0.0127438	0.0842408	-3.13535
BTBD6	0.659979	2.13659	1.82945	0.0918079	0.258408	-4.57923
SH3GLB1	0.659692	6.51586	4.06191	0.00151837	0.029561	-1.31687
ANKRD50	0.659478	4.16911	2.88253	0.0135365	0.0871758	-3.20115
VPS52	0.658797	2.65535	2.23153	0.0450936	0.170438	-4.06837
DUS3L	0.658265	3.51688	2.62028	0.0220803	0.114215	-3.56437
HAUS1	0.658124	3.4358	2.44886	0.0303201	0.137238	-3.84667
DDT	0.658004	6.18734	2.61258	0.0223983	0.115642	-3.94983
SALL2	0.656465	2.08707	1.58463	0.138557	0.328515	-4.90945
SLC35F5	0.65646	4.76207	2.21731	0.0462684	0.173494	-4.44838
USP12	0.656193	3.19067	2.24869	0.0437136	0.167475	-4.14002
C11orf84	0.656129	0.994174	1.01727	0.328732	0.549609	-5.29471
GSTZ1	0.655445	1.81128	1.66386	0.121538	0.302815	-4.73709
WDR83OS	0.655334	3.06798	1.96682	0.0723136	0.224146	-4.56866
PRKAA1	0.655194	4.84565	3.50171	0.00425224	0.0478039	-2.1664
DUSP28	0.654954	3.0631	1.96826	0.0721319	0.22385	-4.5655
EFCAB2	0.654863	3.66774	2.07098	0.060156	0.202803	-4.51365
SERF1B	0.654771	2.56722	2.07389	0.0598448	0.202082	-4.30307
NUBP1	0.654447	1.75266	1.5061	0.157431	0.353245	-4.9313
FUBP1	0.653948	4.85502	2.36506	0.0353628	0.149484	-4.2119
FARP1	0.653754	5.24523	3.27437	0.0064983	0.0589634	-2.63445
SPDYE10P	0.65269	3.30597	2.26709	0.0422791	0.164392	-4.13016
PLEKHG1	0.65257	2.68498	2.17376	0.050049	0.181471	-4.16747
NDUFC1	0.652479	4.42224	2.2	0.0477383	0.176441	-4.42638
PCBD1	0.652479	4.64838	2.1647	0.0508716	0.182941	-4.5189
RIC1	0.652396	3.1924	2.1278	0.0543541	0.191076	-4.33745
CLDN14	0.652392	2.60926	2.11561	0.0555522	0.19312	-4.24565
VWA9	0.652304	3.66947	2.73819	0.0177279	0.101508	-3.3821
VDAC3	0.652282	5.36556	2.79724	0.0158773	0.0962565	-3.52059
UBE2J1	0.652032	6.99537	4.03507	0.00159412	0.0306009	-1.3908
DDA1	0.651854	6.20944	3.00647	0.0107324	0.0773586	-3.23841
FAM213B	0.651812	2.11309	1.53842	0.149413	0.342976	-4.97693
UTP4	0.651495	3.89261	2.5306	0.0260747	0.125573	-3.78098
DMXL1	0.65118	3.99874	2.38058	0.0343719	0.147327	-4.05607
BCAS2	0.650964	6.41913	3.36883	0.00544681	0.0540819	-2.58757
OSCP1	0.650494	1.84194	1.4416	0.174531	0.375547	-5.03383
PLK1	0.650184	1.02425	1.17219	0.26345	0.480639	-5.15121
UBOX5	0.650137	2.34364	1.77019	0.101602	0.272822	-4.7129
C2orf15	0.649943	1.72624	1.25894	0.231556	0.445705	-5.2212
SNTB1	0.649651	3.81003	2.37266	0.0348737	0.148389	-4.03883
CCS	0.649102	1.29295	1.41528	0.181947	0.38494	-4.93937
SETD4	0.648799	3.58191	2.6449	0.0210927	0.111099	-3.532
HSPBP1	0.648794	4.74845	2.57421	0.0240515	0.120433	-3.83297
TSNAX	0.648333	4.52755	2.44907	0.0303084	0.137238	-4.0194
GOLGA6L4	0.647855	3.22733	1.74314	0.106375	0.281298	-4.93572
LRRC41	0.64752	7.91328	3.70349	0.00292569	0.0406961	-2.03381
COQ7	0.646771	3.49871	2.4884	0.0281891	0.132043	-3.78951
IRF2BP2	0.646486	9.03406	3.17076	0.00788879	0.0651613	-3.03683
KIAA0922	0.646032	2.73131	1.81986	0.0933323	0.260508	-4.72426
SPATA5L1	0.645101	1.69185	1.37438	0.193987	0.401027	-5.07927
SNAP23	0.645082	4.63195	3.21901	0.00720735	0.0624504	-2.65567
DNPEP	0.644157	5.5661	3.489	0.00435392	0.0485486	-2.27889
ARID3B	0.643943	3.73305	2.89551	0.0132115	0.0859414	-3.1128
SFXN4	0.642653	5.81398	2.41598	0.0322102	0.141474	-4.25423
POLE4	0.642632	6.69271	4.0125	0.00166083	0.0311235	-1.41765
ZNF497	0.642601	4.57162	3.00243	0.0108139	0.0774715	-3.04165
MME	0.642355	3.16983	2.41783	0.0321009	0.141309	-3.85374
ATIC	0.642242	5.70765	3.05034	0.0098854	0.0737101	-3.10315
AP3B1	0.642242	5.44959	3.15871	0.00806894	0.0661508	-2.87271
RPP25L	0.641991	2.20208	1.55009	0.146603	0.339514	-4.98342
CSE1L	0.641332	8.71791	3.69403	0.00297721	0.0410213	-2.06402
RALGPS1	0.641157	3.28869	2.29016	0.0405423	0.160602	-4.0888
CACNG8	0.640931	1.92993	1.59019	0.137299	0.326784	-4.86405
PCSK6	0.640915	4.97316	3.20887	0.0073455	0.0628955	-2.7194
PTGFRN	0.640423	4.52999	3.00271	0.0108083	0.0774715	-3.03544
LINC00694	0.64005	2.72605	1.58475	0.138531	0.328515	-5.05705
CCDC90B	0.639	6.83298	2.68244	0.0196694	0.107262	-3.87277
METTL1	0.638659	4.23238	2.89145	0.0133124	0.0862907	-3.19432
CYB5R1	0.638531	4.61447	2.83696	0.0147412	0.0922776	-3.3463
OGFOD2	0.63838	2.73717	1.95437	0.0739106	0.226819	-4.52288
UBL4A	0.638162	6.5839	3.49223	0.00432789	0.0484062	-2.37057
AKAP7	0.637898	2.34713	1.49368	0.160607	0.357126	-5.09245
CC2D1B	0.63768	2.97797	2.03631	0.0639745	0.209696	-4.44287
FTSJ1	0.637659	4.92131	3.2518	0.00677841	0.0601605	-2.63395
EPHB4	0.63752	2.96472	2.09168	0.0579779	0.197989	-4.35268
RC3H1	0.637363	4.83403	3.44305	0.00474281	0.0506398	-2.27231
ATXN1	0.636924	4.81667	3.26942	0.00655873	0.0593135	-2.58795
ADNP	0.636905	9.30531	3.82543	0.00233746	0.0372938	-1.82221
PRMT7	0.636735	4.13935	2.76671	0.0168091	0.0992161	-3.40375
SPINK9	0.63671	2.27098	1.72912	0.108927	0.285591	-4.75466
NUBP2	0.636488	3.76407	2.36715	0.0352275	0.149166	-4.0406
CEP128	0.636325	3.14902	2.35155	0.0362478	0.151208	-3.96166
SPAG7	0.636309	0.813184	0.808394	0.434309	0.644526	-5.42662
OSGIN2	0.636078	5.26423	2.99162	0.0110352	0.078082	-3.15469
C14orf80	0.635943	4.83946	2.95894	0.0117319	0.080978	-3.15713
EPHA4	0.635707	4.02574	2.73064	0.0179795	0.102376	-3.45071
NIPA2	0.635349	5.84331	3.80284	0.00243649	0.0377209	-1.73237
CASP8	0.635063	2.20644	1.69748	0.114889	0.292793	-4.784
SLC12A7	0.634975	0.939684	0.9742	0.348836	0.569322	-5.32101
HNRNPA3	0.634873	10.3541	2.93493	0.0122715	0.0830528	-3.47115
CC2D2A	0.634778	2.58536	1.42241	0.179911	0.381956	-5.23906
ASTE1	0.634616	3.10009	2.36851	0.03514	0.148944	-3.92447
TRIM45	0.634507	3.04531	1.7982	0.0968617	0.265701	-4.81959
PDCD2L	0.634276	1.42207	1.25912	0.231493	0.445704	-5.14798
RIMS2	0.63417	3.14617	2.27935	0.0413472	0.162498	-4.08139
RNFT1	0.634168	3.3874	2.05811	0.0615482	0.205074	-4.48454
SACS	0.634023	4.53499	2.43253	0.0312449	0.138766	-4.04907
NSUN6	0.633699	2.93418	2.16171	0.0511457	0.183565	-4.23457
FOXD2	0.633332	0.773183	1.01493	0.329798	0.550635	-5.24803
NCR3LG1	0.633148	0.794844	1.03505	0.320681	0.541924	-5.23448
ZNF765	0.632685	2.03054	1.49785	0.159534	0.35578	-5.00921
RP11-734J24.1	0.632552	0.665689	0.898681	0.386176	0.602717	-5.32373
KLHL33	0.63253	1.27287	1.11041	0.288181	0.509597	-5.26953
CSPG5	0.632468	1.39753	1.38492	0.190825	0.397723	-4.99845
CAMKK2	0.632335	5.34322	3.46539	0.00454954	0.0495209	-2.29542
LONRF2	0.632209	5.70038	2.89193	0.0133003	0.0862628	-3.39157
ATF2	0.631945	4.37836	2.38038	0.0343842	0.147327	-4.11541
HOXC6	0.631943	6.6342	3.81472	0.00238388	0.037573	-1.77758
BMP2K	0.6319	2.90177	2.23463	0.0448418	0.169838	-4.11002
DENR	0.631747	7.14089	3.84574	0.00225196	0.0367903	-1.74442
ZDHHC16	0.63156	1.17965	1.17638	0.261836	0.47905	-5.18126
NQO1	0.631559	4.18418	3.0841	0.0092793	0.0708784	-2.83996
VIPAS39	0.631027	1.31688	1.3112	0.213879	0.424647	-5.06576
MTMR2	0.63095	5.75491	3.01087	0.0106442	0.0771126	-3.18102
LRCH3	0.630408	4.92566	2.9533	0.0118565	0.0812424	-3.17913
ADAMTS3	0.630182	1.38308	1.30677	0.215332	0.425561	-5.0857
TCF3	0.629742	5.92123	2.27677	0.0415422	0.162972	-4.50646
SGK3	0.627843	4.62366	2.95393	0.0118425	0.0812424	-3.13659
LTV1	0.627799	5.09559	2.99131	0.0110416	0.078082	-3.133
NBPF8	0.627415	0.879597	0.774634	0.453274	0.660859	-5.46651
RAP1GDS1	0.627206	5.54659	3.14702	0.00824758	0.0669643	-2.90628
RBM4	0.626939	4.14621	1.97783	0.0709293	0.221624	-4.74278
RIOK2	0.626897	5.7095	3.11022	0.00883619	0.0690824	-2.9935
FAM157A	0.626376	3.13812	1.75567	0.10414	0.277125	-4.90026
MT2A	0.62623	2.29647	1.28871	0.221348	0.433403	-5.33224
HSCB	0.626194	2.31685	1.91734	0.0788508	0.235628	-4.49039
NEPRO	0.626111	7.68312	3.45421	0.00464523	0.0501145	-2.4893
SVBP	0.625799	3.38667	1.93808	0.0760484	0.230586	-4.67285
ASCC3	0.625774	6.24362	3.17096	0.00788592	0.0651613	-2.93892
USP20	0.625697	0.964046	0.983494	0.344424	0.565154	-5.31829
SEMA3A	0.625537	2.84497	1.58809	0.137773	0.327221	-5.07756
RP11-1023L17.1	0.625226	2.66415	1.73143	0.108503	0.284658	-4.83893
BORCS8	0.624562	2.00227	1.42546	0.179046	0.381	-5.09347
RAB24	0.624561	6.41979	3.02285	0.0104079	0.0760596	-3.22638
ZC3H7B	0.624487	4.43232	2.1993	0.0477982	0.176522	-4.42905
UBE3B	0.623216	4.36958	2.01593	0.0663233	0.213375	-4.71808
PPIE	0.623202	3.95851	2.52537	0.026328	0.126294	-3.80053
STX5	0.622746	4.22556	2.92578	0.0124836	0.0835943	-3.13162
PPIH	0.622532	2.60366	2.12438	0.0546882	0.191482	-4.23064
PSRC1	0.622387	3.16199	1.76967	0.101692	0.272996	-4.88444
C1orf145	0.622269	1.04243	1.06691	0.306625	0.527428	-5.25929
AGAP12P	0.622225	2.57655	1.17973	0.26055	0.477812	-5.52328
CTPS2	0.622143	3.88096	2.07176	0.0600721	0.202725	-4.54899
PAG1	0.622054	5.74029	3.35634	0.00557529	0.054715	-2.54375
UBP1	0.622009	5.15566	3.09489	0.00909359	0.0701173	-2.9519
MIEF1	0.621607	7.21894	3.60211	0.00352912	0.0449798	-2.19793
NCLN	0.621422	2.97448	2.11234	0.0558785	0.193652	-4.32158
MDM1	0.62063	3.27408	1.66793	0.120715	0.301609	-5.05281
TDRKH	0.620581	1.825	1.11257	0.287289	0.508969	-5.403
ANXA13	0.62056	1.93327	1.14728	0.273217	0.492231	-5.39513
PFN1	0.620547	1.98319	1.45485	0.170895	0.370051	-5.05205
COX19	0.620463	5.69395	3.5881	0.00362194	0.0453397	-2.11106
MKNK1	0.620207	2.23463	1.1287	0.280682	0.500905	-5.49343
SFMBT2	0.620051	2.62595	1.91475	0.0792078	0.236482	-4.56067
TIGD5	0.620024	6.10036	1.72425	0.109827	0.286005	-5.41135
NPRL3	0.619922	6.43714	2.50484	0.0273459	0.129869	-4.16304
DHX9	0.619848	6.11956	3.09572	0.00907955	0.0701173	-3.06562
PPP1CB	0.61975	8.11915	3.79703	0.00246265	0.0378496	-1.86552
DNAJC18	0.619692	5.33807	3.31394	0.00603484	0.0567793	-2.57339
ZNF644	0.61947	5.82838	3.21294	0.00728974	0.0626198	-2.81827
WDR54	0.619465	3.16626	2.30494	0.0394664	0.158612	-4.04253
ALKBH8	0.619341	2.64841	1.98903	0.0695448	0.218935	-4.45161
STK33	0.618502	3.58947	2.31918	0.0384551	0.155899	-4.09231
ATF7IP	0.617906	4.80953	2.55592	0.0248806	0.122679	-3.87389
PPP4R1	0.617798	4.27748	2.781	0.0163664	0.0978149	-3.39863
SLC30A7	0.617526	5.87912	3.6287	0.00335949	0.0437832	-2.05655
MCM5	0.617398	7.31795	3.64976	0.00323108	0.0426184	-2.11349
PPAN	0.617101	4.6606	2.96585	0.0115809	0.0804426	-3.12008
NRF1	0.616266	4.57116	2.25211	0.0434437	0.166875	-4.36177
NRDE2	0.616115	5.50054	2.82712	0.015015	0.0931314	-3.48421
VPS39	0.616091	3.4857	2.00573	0.0675287	0.215734	-4.58518
EML5	0.61609	5.93896	3.65349	0.00320885	0.0425814	-2.01723
MDM2	0.616078	8.94085	3.4273	0.00488409	0.0512197	-2.56041
MBLAC2	0.615652	3.64903	2.54076	0.0255891	0.124295	-3.72407
PDSS1	0.615289	3.22784	2.134	0.0537534	0.18945	-4.33389
AIDA	0.615091	5.94112	2.64306	0.0211652	0.111279	-3.8689
HMGN2	0.614609	6.90465	4.12909	0.00134461	0.0278487	-1.21526
CCNG2	0.614182	5.34383	2.79703	0.0158836	0.0962565	-3.5181
SPCS3	0.613943	5.68019	2.738	0.0177345	0.101508	-3.66765
PITPNB	0.613603	4.69114	2.57327	0.0240936	0.120534	-3.82644
WDR75	0.61291	3.52598	2.25877	0.0429223	0.165893	-4.18231
ANKZF1	0.612676	3.09481	1.84112	0.089983	0.255181	-4.76543
SEPT3	0.612585	1.80778	1.59448	0.136335	0.325287	-4.82942
SCLT1	0.612519	4.9893	2.76968	0.0167163	0.0989347	-3.51941
NCAPD2	0.612382	2.88271	1.16287	0.267074	0.484669	-5.6103
DNAJB11	0.612294	3.78172	2.35552	0.0359851	0.150721	-4.06321
EIF5A	0.612202	3.88511	2.23037	0.0451884	0.170679	-4.29031
MRPL37	0.612191	5.20087	2.65013	0.0208887	0.110395	-3.76213
CSTF1	0.612101	6.14252	3.24941	0.00680887	0.0603819	-2.7845
SLC25A43	0.611115	2.1969	1.44516	0.173549	0.374168	-5.11758
ENSA	0.610991	7.46127	2.9647	0.0116059	0.0805138	-3.38709
RNF5	0.610493	3.41635	1.9841	0.0701511	0.219822	-4.60667
MYEF2	0.610208	6.04982	2.75774	0.0170928	0.100094	-3.67505
TGFB1I1	0.609747	1.71987	1.37905	0.192581	0.399637	-5.08045
MT-ND3	0.609645	10.4098	2.96519	0.0115953	0.0804913	-3.41557
CEP57L1	0.609315	4.4643	2.03457	0.0641719	0.209904	-4.70295
NDUFS7	0.609283	4.52251	2.55761	0.0248026	0.122461	-3.82961
NSUN2	0.609221	4.05595	2.59689	0.0230604	0.117292	-3.69099
EPB41L4A	0.608667	3.25073	2.41986	0.0319812	0.141001	-3.86433
EXOSC3	0.607771	6.23099	3.25598	0.00672559	0.0598355	-2.78077
UBXN11	0.607178	5.63848	2.65816	0.0205787	0.110031	-3.80555
COPS9	0.607114	3.63655	1.89155	0.0824692	0.241567	-4.78967
ATP6V1D	0.607011	4.46519	2.78153	0.0163502	0.0978149	-3.42468
ARHGEF11	0.606741	1.44439	1.34292	0.203693	0.413766	-5.05823
PTPN21	0.606279	1.20017	0.961504	0.354927	0.575019	-5.39218
CDR2	0.605626	3.08061	2.09326	0.0578152	0.197778	-4.3721
ZNF511	0.605581	2.38777	1.30293	0.216599	0.426786	-5.33818
PROSER3	0.605262	1.14033	1.31848	0.211503	0.421967	-5.01887
SLC6A17	0.604896	1.57667	1.29324	0.219826	0.431223	-5.14614
RAVER2	0.604619	4.53323	2.55478	0.0249334	0.122748	-3.83615
C1orf27	0.604578	5.17015	2.58545	0.0235553	0.118872	-3.87263
MTA3	0.604492	8.17065	2.47556	0.0288649	0.134063	-4.29096
FAS	0.604465	2.82621	1.78355	0.0993148	0.268779	-4.79703
CPSF7	0.604435	4.6518	2.74975	0.0173499	0.100514	-3.50785
ZBTB14	0.604425	3.9165	2.4923	0.0279866	0.131822	-3.85109
NOS1AP	0.60424	1.92692	1.19713	0.253948	0.470212	-5.34022
SLC43A2	0.604187	4.49269	2.79979	0.0158019	0.0962283	-3.39589
NPM3	0.603786	1.85252	1.52655	0.152316	0.346783	-4.92886
SGCB	0.603589	4.75739	2.56114	0.0246409	0.122102	-3.85723
HOXC10	0.603381	2.66854	1.68812	0.116707	0.295366	-4.90148
ARPC4	0.603352	6.77164	3.11044	0.00883248	0.0690824	-3.08837
MTPAP	0.603338	5.7312	2.15276	0.0519744	0.185447	-4.69155
GALT	0.603297	5.55636	2.29026	0.040535	0.160602	-4.4378
CADPS2	0.603285	4.29575	2.78349	0.0162904	0.0977335	-3.39683
GUF1	0.603238	5.03726	2.30013	0.0398133	0.159391	-4.34909
PDE5A	0.602837	2.93682	1.95432	0.0739164	0.226819	-4.5625
ZNF485	0.602792	0.748486	0.765835	0.458303	0.664918	-5.44259
TDRP	0.602472	2.95808	1.62199	0.13029	0.315748	-5.0544
TMEM140	0.601394	5.43691	2.11426	0.055687	0.193389	-4.71623
PAGR1	0.60128	2.25795	1.70715	0.113036	0.290891	-4.78259
MTG2	0.60127	3.46925	2.08999	0.058153	0.198325	-4.4482
MGAT2	0.600998	4.31263	2.09164	0.0579822	0.197989	-4.58729
HMGXB3	0.600752	1.40599	1.28199	0.223618	0.436448	-5.11884
HEATR1	0.60052	4.60953	2.43834	0.0309131	0.138482	-4.04993
CARM1	0.600491	6.30968	2.8792	0.013621	0.0875431	-3.48019
BCS1L	0.599788	3.01069	1.95356	0.074016	0.226934	-4.57817
ALDOA	0.599785	4.33798	1.7788	0.100123	0.270151	-5.07953
ZDHHC17	0.599553	3.56782	1.99637	0.0686523	0.217422	-4.61463
PCED1A	0.599406	3.32225	1.84603	0.0892254	0.253828	-4.80142
MRE11A	0.599088	6.82405	3.32708	0.00588848	0.0562227	-2.69042
NARFL	0.598523	1.30595	1.19853	0.253424	0.469857	-5.18672
CHAF1B	0.598476	6.03056	3.24733	0.00683543	0.0604707	-2.77697
ING5	0.598407	4.18928	2.3566	0.0359146	0.150721	-4.12695
UBIAD1	0.598001	5.15537	3.21482	0.00726417	0.0625963	-2.73223
SEC24D	0.597888	3.37752	1.90461	0.080619	0.238506	-4.72268
ZSCAN29	0.597803	3.45621	2.35198	0.0362192	0.151208	-4.0144
ZNF131	0.597654	5.30752	3.31211	0.00605554	0.0569251	-2.57292
STK25	0.597642	8.13803	3.12655	0.00856993	0.0680688	-3.10945
MED7	0.597319	4.35957	2.33087	0.0376432	0.154188	-4.19693
FDFT1	0.59686	6.57475	2.41023	0.0325521	0.142505	-4.33909
CBWD1	0.59632	5.75199	3.04456	0.00999299	0.0741592	-3.11896
ANP32B	0.595995	8.95736	3.83443	0.00229917	0.0370453	-1.80538
GSS	0.594609	2.25834	1.40591	0.18465	0.38952	-5.18185
MAZ	0.5944	1.96236	1.31903	0.211325	0.421721	-5.21167
SLC16A9	0.59394	4.82466	2.78242	0.016323	0.0977552	-3.4736
GYG2	0.593785	2.60559	1.30763	0.215051	0.425405	-5.38404
TTC26	0.59336	5.39976	3.37574	0.00537704	0.0537518	-2.46739
SRD5A3	0.593123	7.29404	3.41682	0.00498042	0.0518427	-2.54457
TIA1	0.593041	6.6286	3.52627	0.00406245	0.04717	-2.31036
C8orf76	0.592713	3.12006	2.24748	0.04381	0.167551	-4.12927
FBXL15	0.592681	1.18747	1.00594	0.333934	0.554668	-5.34934
EOGT	0.59264	2.14773	1.57553	0.140641	0.331163	-4.93641
C16orf72	0.592564	7.38197	3.75291	0.0026709	0.0395848	-1.92503
PRIM1	0.592336	3.92334	1.65728	0.122878	0.304538	-5.1872
SLC25A1	0.592021	4.10207	1.80542	0.0956716	0.264278	-5.00101
RP11-217O12.1	0.591618	2.69551	1.21894	0.245861	0.461769	-5.50674
MAPK6	0.591596	6.49347	3.44549	0.00472132	0.0506398	-2.4511
SOCS2	0.591526	4.96252	2.98258	0.0112236	0.0788098	-3.13098
RGP1	0.591243	5.4084	3.07426	0.00945212	0.0715502	-3.02235
LIN9	0.591237	4.23675	2.35146	0.0362535	0.151208	-4.14308
NFYC	0.591236	5.36587	3.04071	0.0100653	0.0745112	-3.07825
PTPN13	0.591171	5.0144	2.91965	0.0126278	0.0839098	-3.25224
ACP1	0.590854	6.33896	2.57963	0.0238109	0.11969	-4.02257
ATG101	0.590733	2.00261	1.31264	0.213408	0.424104	-5.2294
PSMC1	0.590515	7.90759	3.73652	0.00275277	0.0397717	-1.97251
PHTF1	0.590399	3.99566	2.4524	0.0301231	0.136833	-3.93256
C6orf89	0.59029	5.30028	2.4456	0.0305026	0.137658	-4.1358
HDHD2	0.589857	4.19078	2.60016	0.0229209	0.116992	-3.70585
TFCP2	0.589704	5.33686	3.14533	0.00827367	0.0670349	-2.88296
ZNF184	0.589549	3.60928	2.05285	0.0621255	0.20579	-4.53243
RFX7	0.589341	4.58833	2.75989	0.0170246	0.100057	-3.4808
DUSP7	0.589097	2.32911	1.3265	0.208914	0.419334	-5.29593
FAM86B3P	0.588929	1.49613	1.19225	0.255785	0.47217	-5.23793
CENPU	0.588381	8.21396	3.69063	0.00299598	0.0411516	-2.06421
GFRA1	0.588162	2.93063	1.77043	0.10156	0.272776	-4.83742
DYRK1A	0.5878	7.66727	3.78007	0.00254064	0.0385173	-1.88476
CRAMP1	0.587787	3.75221	2.14892	0.0523344	0.186429	-4.40208
TRPS1	0.587546	4.86696	2.95844	0.0117428	0.0810026	-3.16178
H6PD	0.586885	3.21035	1.92713	0.0775163	0.233083	-4.65698
PLCXD1	0.58628	4.44905	2.44335	0.0306294	0.137933	-4.01771
SRGAP2	0.586007	3.56392	2.1116	0.0559525	0.193652	-4.43014
XKR9	0.585771	1.71631	1.30455	0.216066	0.426116	-5.16699
RPS6KA3	0.585418	6.52858	2.63419	0.0215169	0.112255	-3.94038
TRIP4	0.585217	2.04312	1.56265	0.143632	0.335183	-4.92794
LDAH	0.584121	2.97469	2.06515	0.0607828	0.203737	-4.39672
RP5-1000K24.2	0.58399	1.39449	1.43603	0.176078	0.377433	-4.93656
NSD1	0.583938	5.1163	2.7582	0.0170784	0.100094	-3.55746
C9orf78	0.58355	5.12127	2.67222	0.0200473	0.108567	-3.71194
VPS28	0.583339	4.10694	2.11658	0.0554564	0.192988	-4.51392
IFT22	0.583307	5.7686	2.98548	0.0111629	0.0786886	-3.22908
PEX5L	0.58279	0.633222	0.48738	0.63461	0.795967	-5.57811
FAM81A	0.582572	1.07708	0.923444	0.373639	0.59106	-5.39616
ATP10B	0.582045	2.71295	1.86158	0.0868622	0.249371	-4.65848
AP5Z1	0.581928	4.08702	2.13638	0.0535246	0.18913	-4.47837
COA6	0.581877	3.18863	1.75342	0.104537	0.277778	-4.91331
IMPAD1	0.581779	5.93293	3.06353	0.00964404	0.0724526	-3.10491
ZNF592	0.581259	6.40245	3.40517	0.00508975	0.0523779	-2.51904
PLEKHG2	0.581101	4.28194	2.2839	0.0410068	0.161745	-4.26446
TNIK	0.580798	4.96502	2.63697	0.0214061	0.112036	-3.75289
FIGN	0.580248	4.9708	3.199	0.00748258	0.0635159	-2.73717
SLC39A13	0.580125	2.64719	1.67516	0.119265	0.299696	-4.9152
DNMT3A	0.579789	5.03184	2.60504	0.0227143	0.116449	-3.81881
YPEL1	0.579619	5.24745	2.24557	0.043962	0.167781	-4.47125
ARHGAP11B	0.57935	3.35465	1.97383	0.0714291	0.222409	-4.61143
TROAP	0.578999	3.42208	1.54482	0.147866	0.340853	-5.25179
NAALADL2	0.576879	2.48536	1.45363	0.171228	0.370403	-5.17662
SP1	0.575724	4.64613	2.75361	0.0172252	0.100247	-3.50014
MYCBP	0.575718	5.58148	2.42795	0.0315094	0.139489	-4.2042
MRPS34	0.575662	3.25708	2.08559	0.0586111	0.199638	-4.41704
ACBD6	0.575514	5.51132	3.34605	0.00568353	0.0551303	-2.53575
RALGPS2	0.575038	6.97314	2.74607	0.0174692	0.100939	-3.7651
GMPPA	0.574829	2.65839	1.91301	0.0794487	0.23686	-4.5699
ATP6V1E2	0.574575	4.46562	2.19235	0.0484012	0.177909	-4.44562
SNAP47	0.574322	5.1927	2.45509	0.0299744	0.136271	-4.10445
TMEM115	0.574058	1.6713	1.40277	0.185561	0.390766	-5.04027
ANXA5	0.573795	6.94147	3.25688	0.00671434	0.0598355	-2.82626
TLE4	0.573214	7.67771	3.14527	0.00827463	0.0670349	-3.06207
HADH	0.573188	5.87139	3.18919	0.00762123	0.0642273	-2.86685
RHOXF2	0.572861	1.51305	1.18431	0.258798	0.476099	-5.25042
AP2M1	0.572635	2.27067	1.72686	0.109344	0.285934	-4.7578
OBSL1	0.572565	4.14027	2.32731	0.0378886	0.154386	-4.16903
SRSF4	0.572509	5.32946	3.03186	0.0102337	0.0752326	-3.08972
NBPF3	0.572389	5.44332	2.46968	0.0291792	0.134553	-4.11323
DECR1	0.571996	3.80346	1.7829	0.0994254	0.268872	-4.98328
AFMID	0.571763	0.93456	0.939164	0.365828	0.584269	-5.35012
CLHC1	0.571439	2.48887	1.73489	0.107871	0.283747	-4.79628
PIGC	0.570986	3.82856	2.33338	0.0374711	0.153856	-4.10841
RHBDD1	0.570809	4.31863	2.41019	0.0325546	0.142505	-4.05525
TRAPPC2L	0.570616	6.25129	3.56713	0.00376559	0.0459678	-2.20697
MCF2L2	0.570403	1.34693	1.29857	0.218046	0.428631	-5.08677
HNRNPA2B1	0.570236	9.69915	3.51908	0.00411708	0.0473033	-2.38973
TOB2	0.569964	3.34077	1.68273	0.117766	0.297059	-5.04449
GMEB2	0.569464	1.50084	0.94981	0.360604	0.578931	-5.47556
C16orf13	0.569446	2.34769	1.50768	0.157031	0.352835	-5.07441
C7orf50	0.569044	4.50665	2.71588	0.0184812	0.103667	-3.54769
PNO1	0.568706	6.48551	3.48532	0.00438387	0.0487834	-2.37675
OSGEP	0.568385	5.61436	2.57975	0.0238058	0.11969	-3.94197
ARL14EP	0.568354	4.42945	2.25202	0.0434506	0.166875	-4.34064
DLGAP5	0.568275	4.38303	1.89466	0.0820252	0.240846	-4.91073
PSPH	0.567702	3.20005	1.56964	0.142002	0.332905	-5.17505
WDR61	0.567525	4.67126	2.42398	0.0317401	0.140397	-4.08376
PGM2	0.567251	5.50783	2.59937	0.0229548	0.117081	-3.89346
IFT57	0.566902	7.47748	3.31818	0.00598727	0.0565193	-2.73462
INPP4B	0.566884	1.19279	1.07758	0.302018	0.522634	-5.28321
FBXO18	0.566737	2.24972	1.54661	0.147436	0.340433	-4.99959
CHD9	0.566259	6.41856	3.56976	0.00374726	0.0459438	-2.21552
STAU1	0.566075	7.21681	3.74277	0.00272126	0.0395848	-1.93748
ACAD11	0.566005	4.18824	2.19974	0.0477607	0.176443	-4.39032
MARVELD2	0.5658	4.5942	2.59441	0.0231669	0.117712	-3.7753
EBAG9	0.565792	6.33061	3.72528	0.00281038	0.0400767	-1.92143
ZFHX4	0.564916	5.27041	2.97213	0.0114456	0.0799584	-3.191
ZBTB46	0.564853	4.32163	2.34916	0.0364064	0.151349	-4.16005
FAM120A	0.564695	7.04684	3.39314	0.00520527	0.0531229	-2.57841
VAMP3	0.564579	3.77917	1.73178	0.108439	0.284584	-5.05428
GIT2	0.564457	4.50324	2.74044	0.0176539	0.101418	-3.50346
SS18	0.564264	4.13797	2.65624	0.0206525	0.110139	-3.59926
USP28	0.564174	4.84389	2.7699	0.0167092	0.0989347	-3.49875
CYTH2	0.564172	6.14724	2.3516	0.0362443	0.151208	-4.40365
UBE2F	0.564172	6.19106	3.55111	0.00387928	0.0465676	-2.23122
ACADL	0.564119	2.13551	1.51626	0.154869	0.349811	-5.01136
TPD52L2	0.563585	1.95924	1.42617	0.178848	0.380724	-5.08186
USP1	0.563015	8.41284	3.8583	0.00220071	0.036502	-1.75712
MAP2K6	0.562873	2.9346	0.853043	0.410033	0.622599	-5.92158
NCOA2	0.562846	2.84745	1.90858	0.0800635	0.237697	-4.61481
TDRD3	0.562536	1.28736	0.960195	0.355559	0.575415	-5.41407
NRP1	0.5625	4.1115	1.78625	0.0988579	0.268302	-5.03129
ITPR2	0.562004	3.56457	1.93326	0.0766916	0.231639	-4.71258
DNAJA3	0.561762	5.84527	3.06954	0.00953602	0.0719369	-3.08397
DEDD	0.561526	6.60024	2.35499	0.0360201	0.150721	-4.43664
SORD	0.561515	6.50522	2.43789	0.0309386	0.138482	-4.28586
ASUN	0.561385	5.39387	2.69042	0.0193793	0.106668	-3.71623
CLCN7	0.560972	4.5925	2.40854	0.0326536	0.14271	-4.09886
GRSF1	0.560931	7.40917	3.37458	0.00538866	0.0537518	-2.62739
PCSK7	0.56089	5.72548	3.00944	0.0106728	0.0772175	-3.18015
PLEKHG5	0.560839	3.48032	1.28011	0.224259	0.437229	-5.59947
USP37	0.560728	3.54567	2.0972	0.0574097	0.197201	-4.45013
MAGED1	0.560297	6.95808	2.69712	0.0191387	0.105892	-3.85272
ADGRV1	0.559691	0.970799	0.904557	0.383175	0.600169	-5.38736
CICP27	0.559171	4.06245	2.3638	0.0354442	0.149712	-4.09474
KLHL42	0.558158	5.69122	2.68846	0.0194501	0.106864	-3.75792
SLC2A8	0.557516	5.29921	2.92354	0.0125361	0.0836328	-3.28316
SIVA1	0.557436	5.15335	2.99679	0.0109287	0.0778361	-3.13066
CCDC163P	0.557399	2.39862	1.59816	0.135513	0.324101	-4.96616
PPME1	0.557328	3.33087	1.19696	0.254013	0.470212	-5.66608
PRMT9	0.556962	4.86432	2.98546	0.0111633	0.0786886	-3.11238
FAM208A	0.556475	6.78139	3.54904	0.00389418	0.0465676	-2.2768
THG1L	0.555543	5.88194	2.21354	0.046585	0.174035	-4.60864
ZDHHC20	0.555315	3.94576	2.32749	0.0378763	0.154386	-4.13757
CTD-2311M21.2	0.554913	2.05888	1.49411	0.160496	0.357055	-5.02101
SULF2	0.554885	5.52476	2.66578	0.0202891	0.109228	-3.77745
IGF1R	0.554831	4.62242	2.10187	0.0569336	0.195934	-4.61815
TBL2	0.554327	5.96334	3.43769	0.00479038	0.0508792	-2.4182
LYPLA2	0.55429	2.17714	1.54596	0.147592	0.340509	-4.98279
ZW10	0.554189	1.52379	1.32553	0.209226	0.419562	-5.0967
CFAP221	0.554034	1.07067	0.985141	0.343646	0.564511	-5.34109
TCEANC	0.553078	2.53368	1.27049	0.227551	0.440747	-5.41092
LMNB1	0.552781	3.17085	2.0093	0.067104	0.215003	-4.52197
TP53INP1	0.552697	2.41935	1.7351	0.107833	0.283714	-4.78042
ZZZ3	0.552521	7.04281	3.7892	0.00249834	0.0382462	-1.84474
MED16	0.552291	4.28788	2.09234	0.0579098	0.197926	-4.58227
MAF1	0.551216	1.25544	1.2544	0.233146	0.447159	-5.1152
ANGEL2	0.551151	5.48014	2.92614	0.0124752	0.0835943	-3.30191
DHODH	0.550869	4.31476	2.20181	0.0475821	0.176258	-4.40677
RTCA	0.550527	6.27697	3.21418	0.00727292	0.0626198	-2.86205
ZNF559-ZNF177	0.550467	4.45491	2.67489	0.019948	0.10835	-3.61308
IFIT1	0.550339	1.86227	1.29899	0.217907	0.428504	-5.20967
LAGE3	0.550217	4.1007	2.1913	0.048493	0.178132	-4.39032
C3orf62	0.549957	4.5198	1.99182	0.0692048	0.218603	-4.77972
VIMP	0.54968	6.00914	2.68574	0.019549	0.107245	-3.80015
ARFGEF3	0.549555	4.67078	2.76307	0.0169237	0.0995707	-3.4867
DCTN4	0.549437	7.05115	3.64036	0.00328774	0.0432097	-2.12026
PDCL3	0.549374	2.11294	1.12357	0.28277	0.503565	-5.46699
PGAP2	0.549373	2.06959	1.29545	0.219086	0.43005	-5.26654
FOXRED2	0.548487	6.28928	2.63215	0.0215987	0.112521	-3.92454
SELO	0.548305	1.62686	1.33076	0.20755	0.41819	-5.11505
NR2F2	0.54826	7.61341	3.60422	0.0035153	0.0449082	-2.20858
SDK1	0.54819	3.18592	1.32839	0.208307	0.4191	-5.48343
LYSMD3	0.548124	4.59936	2.39565	0.0334351	0.14474	-4.12203
MRPL19	0.548058	5.16801	2.701	0.0190012	0.105615	-3.66693
USP24	0.547548	4.72421	2.47233	0.029037	0.134461	-4.00769
BSCL2	0.547206	2.33065	1.2644	0.229655	0.443411	-5.36891
NMNAT1	0.547057	3.73178	2.10277	0.0568424	0.195928	-4.47357
MPC1	0.546855	3.99059	2.40402	0.0329255	0.14327	-4.01475
EXOC3	0.546688	5.23475	2.65069	0.0208667	0.110395	-3.76575
TEPSIN	0.546534	2.7127	1.63208	0.12813	0.312346	-4.98925
FAM86EP	0.546392	4.30464	1.72398	0.109877	0.286005	-5.15519
C7orf31	0.546287	3.55809	1.774	0.100944	0.271722	-4.95245
HS3ST3A1	0.545476	6.34843	3.54001	0.00396004	0.0467407	-2.26522
C8orf37	0.544932	2.30684	1.45617	0.170536	0.369635	-5.13082
BCKDHA	0.544798	3.46528	2.12526	0.0546012	0.191482	-4.39064
C6orf106	0.54466	3.61412	2.29121	0.0404656	0.160481	-4.14336
SIK3	0.544415	3.57212	2.07133	0.0601186	0.202803	-4.49637
PQLC2	0.544295	2.35557	1.55163	0.146236	0.338963	-5.01846
ZNF319	0.543925	2.4661	1.5474	0.147247	0.340272	-5.05005
BCAT2	0.543899	3.13839	1.76339	0.102783	0.274398	-4.88903
COMTD1	0.54287	2.30066	1.24783	0.23546	0.450072	-5.3803
UVSSA	0.542709	2.37375	1.65002	0.124372	0.306746	-4.88937
IQCE	0.54255	2.65266	1.57798	0.140076	0.330687	-5.05041
ZNF543	0.542357	2.18095	1.61261	0.132324	0.31891	-4.8947
CFHR3	0.542309	2.57434	1.50771	0.157022	0.352835	-5.12692
HLCS	0.542286	6.08578	3.03301	0.0102117	0.0751212	-3.17743
RPSAP48	0.54223	3.60477	1.81742	0.093724	0.260937	-4.89631
INTS3	0.542072	3.82973	1.59617	0.135956	0.324736	-5.25661
TRNT1	0.541987	3.63498	1.73207	0.108386	0.284584	-5.02795
SCD	0.541714	7.01066	1.69819	0.114752	0.292579	-5.51883
HIST1H4H	0.541521	1.5053	0.981815	0.345218	0.565842	-5.44799
UCHL5	0.540779	8.04203	3.34866	0.00565587	0.0549592	-2.69562
ODF2L	0.540757	6.36127	3.54727	0.00390703	0.0466409	-2.25283
GRPEL2	0.540243	4.24848	2.25993	0.0428321	0.165602	-4.29951
ZNF747	0.54024	4.50935	1.54786	0.147136	0.340245	-5.43778
ADSL	0.539907	7.72554	3.0343	0.010187	0.0750183	-3.26854
MTBP	0.539691	2.67416	1.82758	0.0921042	0.25886	-4.70101
MRPL9	0.539636	4.05205	2.19672	0.0480213	0.176988	-4.37347
MTA1	0.539257	4.45043	2.37666	0.0346196	0.14787	-4.13259
TSPAN3	0.539207	8.9941	3.80837	0.00241186	0.0376997	-1.85364
RNF167	0.539018	1.52945	1.33674	0.205645	0.415803	-5.08506
STPG1	0.53864	3.05756	1.95249	0.0741541	0.226997	-4.58883
ANAPC7	0.538311	6.62928	3.37903	0.00534412	0.0536969	-2.58322
LRRC8B	0.538282	4.87296	2.82326	0.0151237	0.0935151	-3.40694
HMGN5	0.537576	6.84144	3.05518	0.00979608	0.0731935	-3.1939
TBC1D9B	0.537324	6.87043	3.27563	0.00648293	0.0589216	-2.78808
GAPDHP72	0.536795	1.1267	0.969706	0.350983	0.571011	-5.36772
TSEN2	0.536552	3.99743	2.07549	0.0596751	0.201634	-4.56255
SUPT20H	0.536269	5.69748	2.77999	0.0163972	0.0978888	-3.59407
LRRIQ1	0.53607	2.1455	1.35169	0.20095	0.410017	-5.2196
PIP4K2B	0.536067	2.72547	1.73742	0.10741	0.283124	-4.84324
FOXP3	0.536001	3.56472	1.90985	0.0798867	0.237622	-4.74873
HNRNPR	0.535889	8.95629	3.66519	0.0031402	0.0421571	-2.11866
AIG1	0.535181	5.72532	2.74527	0.0174954	0.100939	-3.66003
PLSCR1	0.534956	5.81342	3.1349	0.00843691	0.0673539	-2.96025
TJP1	0.534853	6.2829	3.37747	0.0053597	0.0536999	-2.56058
SCO1	0.534768	6.65419	2.78788	0.0161575	0.0973627	-3.67209
FKTN	0.53459	4.17089	2.2633	0.042571	0.165113	-4.28167
CABLES1	0.534342	4.58238	2.22081	0.0459771	0.172646	-4.41584
TBK1	0.533799	2.21386	1.51301	0.155686	0.350983	-5.0349
ICE1	0.533584	3.75719	1.96798	0.0721666	0.223894	-4.6925
CENPF	0.533471	7.89943	3.76231	0.00262505	0.0394694	-1.92458
PAQR4	0.532991	8.26541	3.47951	0.00443148	0.0490641	-2.4569
NIT1	0.532735	4.55225	2.02255	0.0655511	0.212386	-4.7357
USP25	0.532708	5.34562	2.53941	0.0256527	0.124416	-3.97779
GABPA	0.532529	4.34571	2.49378	0.0279102	0.131812	-3.91494
SETMAR	0.532519	4.42164	2.23858	0.0445221	0.169329	-4.36198
ARRDC3	0.532139	2.05703	1.37003	0.195307	0.402482	-5.17508
PIGA	0.531731	1.28429	1.15417	0.270488	0.489082	-5.22795
GRK3	0.530888	4.80572	2.01689	0.0662107	0.213263	-4.78308
HIBCH	0.530855	6.38523	2.54405	0.0254333	0.1239	-4.08963
BMP8B	0.530642	2.6542	1.62715	0.129181	0.313744	-4.98354
WDR27	0.530481	2.55937	0.864439	0.403985	0.617412	-5.8259
HGSNAT	0.53048	6.52658	2.6627	0.0204059	0.109642	-3.88919
COMMD8	0.530457	3.00448	1.69315	0.115727	0.294428	-4.96389
DTD2	0.530232	4.81903	2.33364	0.0374534	0.153856	-4.26037
ATM	0.530181	4.56839	2.23371	0.0449164	0.170003	-4.3922
TMEM41A	0.53014	4.03128	1.81572	0.093998	0.261368	-4.97362
IFT122	0.530023	4.0076	2.40178	0.0330612	0.143689	-4.0213
ARHGAP10	0.529901	2.59443	1.58411	0.138676	0.328726	-5.02956
SERF2	0.529568	9.20901	2.65481	0.0207075	0.110157	-3.98099
MANSC1	0.529401	6.17694	3.37582	0.00537626	0.0537518	-2.55412
HMGCL	0.529122	2.60299	1.60812	0.133307	0.320433	-4.99874
THAP1	0.528776	3.03865	1.94463	0.0751821	0.229132	-4.59733
DENND1B	0.528671	4.85429	2.5969	0.0230603	0.117292	-3.80812
DNAJC5	0.528545	5.45501	2.67228	0.0200453	0.108567	-3.75671
CIRBP	0.528241	9.52737	2.92402	0.0125247	0.0836074	-3.49165
UCHL3	0.5278	5.7771	2.74503	0.0175033	0.100939	-3.66672
PREB	0.527526	2.61679	1.2763	0.225558	0.438789	-5.42336
PDXDC2P	0.527123	1.9896	1.20028	0.252769	0.469323	-5.35301
PEF1	0.526806	3.99864	2.08645	0.0585212	0.199394	-4.54506
OR7E38P	0.526544	6.87173	2.36641	0.0352751	0.149228	-4.43315
AASDHPPT	0.526515	5.33777	2.94515	0.0120388	0.0819846	-3.2489
DOCK4	0.526399	2.16395	1.50096	0.158739	0.354944	-5.03824
PMF1	0.526127	2.07836	1.55776	0.144784	0.337009	-4.94299
SYNE2	0.526081	4.83696	2.75853	0.0170677	0.100094	-3.51815
NUDT22	0.525778	4.66835	2.49209	0.0279975	0.131822	-3.96522
FAM120AOS	0.525763	3.72099	1.90444	0.0806416	0.238509	-4.78489
OXNAD1	0.525073	4.79616	2.22935	0.0452726	0.170878	-4.4333
NDUFS4	0.525035	3.53253	1.58171	0.139222	0.329735	-5.22226
HYI	0.524878	5.89187	2.7973	0.0158757	0.0962565	-3.58585
MTIF2	0.524461	4.7	2.47125	0.0290949	0.134492	-4.00607
ACTR8	0.523646	5.19461	2.53847	0.0256976	0.124469	-3.95883
SERGEF	0.523408	0.992248	0.904378	0.383267	0.600227	-5.39244
PPP6R1	0.523146	2.80284	1.39501	0.187835	0.394492	-5.32106
CPSF4	0.523135	3.58938	1.6217	0.130353	0.315825	-5.17737
TMX3	0.522286	5.58261	2.37378	0.0348026	0.148259	-4.29814
KITLG	0.522024	3.60281	1.82097	0.0931561	0.260308	-4.89065
TNKS	0.521779	4.69623	2.72337	0.0182248	0.103023	-3.56121
KIAA0586	0.521408	4.90862	2.59798	0.023014	0.117274	-3.81392
FXN	0.52115	5.99925	2.48694	0.0282648	0.132228	-4.15203
IVNS1ABP	0.521084	7.486	2.59271	0.0232402	0.117807	-4.06235
SLC25A40	0.520974	5.52145	2.21323	0.0466111	0.174073	-4.56333
DDX28	0.520054	2.45605	1.4263	0.17881	0.380724	-5.20447
HELB	0.519981	4.21847	2.3962	0.0334013	0.144708	-4.06388
CROT	0.519795	2.3788	1.54606	0.147568	0.340509	-5.03133
THEM6	0.519593	2.65533	1.26742	0.228609	0.442035	-5.44229
LRRC61	0.519498	1.5189	1.1097	0.288476	0.509846	-5.32886
PLK4	0.51874	4.78585	1.89906	0.0814001	0.240084	-4.96593
TENM3	0.518666	3.33662	1.83203	0.0914016	0.257877	-4.82512
MCAT	0.518583	4.56405	2.48286	0.0284785	0.132831	-3.96615
C15orf41	0.518461	2.70203	1.3555	0.199768	0.408212	-5.34789
ARFGEF2	0.518448	3.81106	2.33355	0.0374597	0.153856	-4.10523
SENP6	0.518218	6.14953	2.65193	0.020819	0.110293	-3.87573
RPP40	0.518182	5.96234	2.09339	0.0578018	0.197778	-4.81787
SLC9B1	0.518169	0.878331	0.907539	0.381659	0.598992	-5.36385
PPP1R3E	0.518012	4.47694	2.43198	0.0312765	0.138835	-4.04144
DNAJB14	0.517789	5.17297	2.6668	0.0202508	0.109108	-3.72864
ODC1	0.517578	8.40562	3.57059	0.00374153	0.0459438	-2.28984
C2CD5	0.517523	3.22808	1.81937	0.0934117	0.260551	-4.82356
CDK2AP1	0.517207	5.02102	2.27387	0.041761	0.163596	-4.39126
CSNK1G1	0.516889	4.12832	2.27293	0.0418327	0.163672	-4.2588
FAM199X	0.516654	6.35215	2.84813	0.0144365	0.0910463	-3.54048
PRG4	0.516344	7.08635	2.60744	0.0226132	0.116368	-4.01945
GPCPD1	0.516201	5.78407	2.50398	0.0273894	0.130019	-4.09678
C1QTNF6	0.515923	2.53031	1.35317	0.200487	0.409378	-5.31204
KAT2B	0.515459	3.35442	1.64292	0.125847	0.309284	-5.10346
ING2	0.515403	2.71645	1.32616	0.209025	0.41939	-5.38662
ZNF554	0.515041	2.46978	1.4242	0.179405	0.381442	-5.21032
RHNO1	0.514893	6.54822	1.90753	0.0802096	0.23799	-5.17302
TAF1C	0.514711	3.02652	1.67564	0.11917	0.299592	-4.9932
MFSD9	0.51445	2.67047	1.33586	0.205925	0.416141	-5.3647
NPHP3	0.51432	3.9707	2.00506	0.0676084	0.21592	-4.67066
TMEM131	0.514179	3.65885	2.01755	0.066133	0.213263	-4.59724
RMDN1	0.514056	4.99921	1.91015	0.0798452	0.23762	-4.98081
EIF3J	0.513987	7.09661	3.32589	0.00590157	0.0562986	-2.70523
FKBP15	0.51392	5.39287	2.54346	0.0254615	0.123927	-3.97707
USP15	0.513874	5.12189	2.32791	0.0378475	0.154386	-4.31389
PPP4R3B	0.51372	6.60493	3.24323	0.00688807	0.0604903	-2.83313
ZNF527	0.513635	4.16822	2.32608	0.0379738	0.15456	-4.17548
MAP2K5	0.513268	1.53557	1.15108	0.271712	0.490088	-5.29068
CBWD2	0.512818	7.13868	2.721	0.0183056	0.103108	-3.81784
FBXL12	0.512728	2.1487	1.45399	0.171131	0.370266	-5.09442
PTGIS	0.512667	1.07589	1.03594	0.320284	0.541514	-5.29599
RB1	0.512455	6.99748	3.35629	0.00557583	0.054715	-2.64456
SLC39A9	0.512335	3.81649	1.99023	0.069399	0.218839	-4.66782
ZNF649	0.51191	3.14795	1.75585	0.104108	0.277107	-4.90192
HMBOX1	0.51152	3.21023	1.81029	0.0948774	0.262879	-4.83368
PTPN18	0.511274	3.38499	1.51866	0.154271	0.349085	-5.27984
TYSND1	0.511014	5.31696	2.28071	0.0412451	0.162187	-4.42148
TESK2	0.510928	3.00439	1.65971	0.122381	0.30387	-5.01121
CEP104	0.510203	5.11565	2.79252	0.0160181	0.0968211	-3.49569
CKLF-CMTM1	0.509731	1.79898	0.874126	0.398892	0.613736	-5.6176
SPRYD4	0.509697	5.46059	2.27223	0.0418858	0.163737	-4.45557
ABHD14A	0.509643	1.21884	0.965534	0.352985	0.573142	-5.39303
PALB2	0.509402	2.99066	1.7212	0.110393	0.286869	-4.92092
YTHDC2	0.508918	4.968	2.12306	0.0548171	0.191781	-4.63503
ZSCAN21	0.508398	2.20061	1.41751	0.181307	0.384021	-5.1531
FARSA	0.508321	4.39108	1.99373	0.0689718	0.218056	-4.75678
KHNYN	0.508224	8.27033	3.52632	0.0040621	0.04717	-2.37004
VAPB	0.508012	6.15884	3.27727	0.00646307	0.0587898	-2.73459
BCAS3	0.507686	2.7006	1.5078	0.156999	0.352835	-5.15442
COX15	0.507486	4.63284	1.69906	0.114583	0.292489	-5.24346
IRAK1	0.507363	4.58743	1.69117	0.116112	0.294813	-5.24789
AP1G2	0.507346	1.64521	1.15391	0.270592	0.489119	-5.31471
SETDB2	0.506848	3.43708	1.79019	0.0981965	0.267611	-4.90624
SLC6A8	0.506731	5.31341	2.89203	0.0132979	0.0862628	-3.34223
DHRS3	0.506677	2.12609	1.24145	0.237727	0.452305	-5.34278
EFCAB11	0.506488	4.46079	1.98018	0.0706368	0.220836	-4.78907
DUSP11	0.505578	2.52381	1.42641	0.178779	0.380724	-5.21993
PPP4R2	0.505466	8.0814	3.28756	0.00633986	0.0582492	-2.8099
BAP1	0.505413	2.7176	1.51545	0.155073	0.34993	-5.14805
LINS1	0.505353	5.35085	2.98363	0.0112015	0.0787664	-3.18051
TARBP1	0.505338	4.64972	2.37137	0.0349566	0.148516	-4.17107
MAPKAPK3	0.505189	3.02941	1.0816	0.300298	0.520928	-5.72818
ZNF689	0.505096	4.26879	2.18677	0.0488908	0.178809	-4.42454
MSL3	0.504774	2.1957	1.00379	0.334932	0.555651	-5.60816
TRIM59	0.504768	8.73295	2.96608	0.0115761	0.0804426	-3.41336
HS6ST2	0.5043	3.17055	1.7866	0.0988004	0.268302	-4.86119
STRADB	0.504124	4.83205	1.66398	0.121513	0.302815	-5.32501
CHMP3	0.504089	7.02272	3.18295	0.00771083	0.0645671	-2.96678
INO80C	0.50407	2.6018	1.34099	0.2043	0.414368	-5.34324
CCDC25	0.503991	6.68914	2.43975	0.0308326	0.138393	-4.29515
OAT	0.50395	5.17982	1.50533	0.157626	0.353465	-5.59897
OLA1	0.503484	9.73709	3.55316	0.0038645	0.0465585	-2.32638
CCNL2	0.503451	8.83837	3.19828	0.00749257	0.0635159	-2.98522
RECK	0.503349	1.48812	0.964292	0.353583	0.573826	-5.45952
AP5B1	0.503319	3.32575	1.61354	0.13212	0.318736	-5.13909
SZRD1	0.503171	5.03681	2.69333	0.0192745	0.106325	-3.66261
B3GALT6	0.502969	6.6362	2.17573	0.0498727	0.181055	-4.74395
BROX	0.502642	4.22151	2.31447	0.038787	0.156648	-4.20346
TBC1D25	0.502364	4.43701	1.72498	0.109691	0.286005	-5.17497
PPDPF	0.502211	3.53142	1.68172	0.117963	0.297377	-5.08168
ZNF639	0.501991	5.93148	2.80017	0.0157907	0.0962283	-3.58522
ZNF345	0.501888	1.43553	1.23139	0.241334	0.455946	-5.1815
IMPDH1	0.501661	2.32542	1.1556	0.269926	0.48847	-5.48835
FAM127B	0.501575	4.13335	1.96505	0.0725392	0.224352	-4.7608
MT-CO3	0.501454	12.6295	2.65399	0.0207391	0.110157	-3.97589
CWF19L1	0.501118	0.898263	0.930764	0.369987	0.587318	-5.34902
MAEA	0.501088	4.44044	1.89351	0.0821883	0.241177	-4.92152
CXorf38	0.501023	2.91673	1.44385	0.17391	0.374722	-5.28362
MZT2A	0.500924	3.77886	1.56317	0.14351	0.334968	-5.29297
GTPBP3	0.500847	4.55278	2.029	0.0648083	0.210978	-4.72547
FGFR1OP	0.500803	5.93182	2.84579	0.0144998	0.0913405	-3.50256
EMB	0.500615	4.64256	2.03489	0.0641354	0.209847	-4.7296
NFIA	0.500327	6.15871	3.24602	0.00685221	0.0604727	-2.79233
IARS	0.50022	9.63665	2.95383	0.0118447	0.0812424	-3.43684
LMNB2	0.499979	4.32652	1.46281	0.168742	0.367554	-5.52246
RNF125	0.499902	2.14509	1.31647	0.212159	0.422576	-5.26133
DPAGT1	0.499829	3.16079	1.67959	0.118385	0.298233	-5.01428
SIAH2	0.49973	2.9877	1.79788	0.096914	0.265701	-4.80862
RP11-307A17.2	0.499722	4.04071	2.23721	0.0446326	0.169455	-4.30444
SH3GLB2	0.499606	8.08317	2.60069	0.0228984	0.116957	-4.06714
E2F8	0.499233	2.06755	1.19064	0.256395	0.473043	-5.38379
HMGN1	0.498684	7.26575	2.57127	0.024183	0.120812	-4.09164
SEC24A	0.498449	3.63979	1.62068	0.130572	0.316218	-5.18804
NR2C2AP	0.498338	4.07866	1.83089	0.0915812	0.258118	-4.95869
FAHD2A	0.498277	5.39868	2.29792	0.0399743	0.159507	-4.40354
SERPINB6	0.497767	2.51337	1.37781	0.192955	0.399959	-5.27803
LMX1B	0.497541	2.08294	1.01269	0.330826	0.55177	-5.56964
HMOX2	0.497108	5.19928	2.46653	0.0293494	0.134781	-4.08545
OTUD6B	0.496068	2.9993	1.80598	0.0955805	0.26416	-4.79899
TINF2	0.496043	2.72899	1.39752	0.187097	0.39332	-5.30199
RP11-113I24.1	0.495855	5.01026	2.26292	0.0426	0.165113	-4.40822
RPUSD3	0.495761	3.96566	1.6885	0.116633	0.295269	-5.14988
NOB1	0.495613	3.75444	1.88742	0.0830623	0.242786	-4.81688
FBXW8	0.494133	3.54641	1.82091	0.0931655	0.260308	-4.8805
NEK5	0.493725	4.51698	1.47275	0.166086	0.364785	-5.54018
CEPT1	0.493427	3.76547	2.09101	0.0580472	0.198087	-4.49829
DNAL1	0.493229	4.78611	2.56082	0.0246558	0.12212	-3.86192
PCLO	0.49277	4.11641	2.00341	0.0678052	0.216428	-4.69743
SCFD2	0.492652	5.55087	2.37041	0.0350183	0.148573	-4.29982
LGALS8	0.492088	7.9642	3.47559	0.00446392	0.0491794	-2.45792
TIGD6	0.491765	2.3179	1.34199	0.203986	0.41403	-5.27465
KPNA1	0.491552	6.39229	2.91542	0.0127282	0.0842408	-3.42108
CDCA2	0.491205	3.52787	1.71931	0.110745	0.287375	-5.0269
ZNF813	0.4908	1.71213	0.997095	0.338041	0.558715	-5.48646
CREBBP	0.490362	7.30899	2.86153	0.0140791	0.0896692	-3.56993
PAFAH1B3	0.490358	2.92335	1.41229	0.182804	0.386539	-5.32514
XPO1	0.490052	6.79549	2.95524	0.0118135	0.0812424	-3.37514
CBWD5	0.490004	5.32752	2.79827	0.0158469	0.0962565	-3.51369
TBX3	0.489983	5.74699	2.53743	0.0257473	0.124599	-4.03334
SYNE1	0.489879	2.42988	1.54164	0.148632	0.341814	-5.04925
HOXA13	0.489736	4.86553	1.54664	0.147428	0.340433	-5.49512
CNOT10	0.489696	4.67509	2.21861	0.04616	0.173155	-4.43332
ATRX	0.489623	7.455	2.49092	0.028058	0.131895	-4.24161
ANKRD42	0.489352	3.95054	2.03212	0.0644508	0.210377	-4.62422
PSD4	0.489305	3.11146	1.54505	0.14781	0.340796	-5.19074
COPS3	0.489303	4.83078	2.21303	0.0466283	0.174078	-4.46573
DTYMK	0.489079	4.24981	1.93628	0.0762868	0.231181	-4.82478
PDGFA	0.488704	7.16346	2.89773	0.0131566	0.0857653	-3.49775
PRDM4	0.488309	3.56455	1.89215	0.0823834	0.24138	-4.77587
ZNF214	0.487559	1.39162	0.988445	0.342091	0.562927	-5.41396
SGTB	0.487025	5.02754	2.42285	0.0318059	0.140574	-4.1372
PTBP2	0.486919	6.00749	2.60503	0.0227146	0.116449	-3.94418
ID1	0.486908	2.08482	1.02998	0.322962	0.544195	-5.55353
ZNF70	0.486856	4.81204	2.17569	0.0498757	0.181055	-4.52509
SWSAP1	0.486767	3.77744	1.65718	0.122899	0.304538	-5.16149
PRTG	0.486498	3.40285	1.84434	0.0894849	0.254224	-4.81894
CSNK2A1	0.48633	7.92808	3.02333	0.0103986	0.0760596	-3.29494
LAMTOR5	0.486318	3.58783	1.87247	0.0852425	0.246724	-4.81012
GPR85	0.486237	4.51087	2.04965	0.0624796	0.20665	-4.68587
SRCAP	0.486189	1.83809	0.976938	0.347532	0.568467	-5.53796
KBTBD7	0.486186	4.64724	1.85108	0.0884513	0.252432	-5.01872
SNX5	0.486172	7.93219	2.07068	0.0601877	0.202803	-4.97497
ABAT	0.485788	1.43535	1.03303	0.321588	0.543052	-5.38327
ZNF587	0.485708	2.43481	1.5045	0.157836	0.35373	-5.09925
ERGIC3	0.485591	3.57382	1.86949	0.0856825	0.247279	-4.81212
NPLOC4	0.485567	5.20522	2.51482	0.0268466	0.128108	-4.00183
ABCB9	0.485485	4.30135	2.32808	0.0378359	0.154386	-4.19279
PLEKHJ1	0.485285	2.38947	1.44692	0.173063	0.373342	-5.1625
KIAA0141	0.48516	6.18442	1.73361	0.108104	0.284156	-5.40653
RANBP2	0.484914	7.52118	3.43399	0.00482353	0.0510335	-2.52126
RASA1	0.484417	2.57638	1.46279	0.168747	0.367554	-5.18566
OSBPL3	0.484196	4.52572	2.12075	0.0550445	0.192086	-4.57273
BIVM	0.4841	3.98147	2.20307	0.0474745	0.176147	-4.35151
TTLL12	0.483876	3.74185	1.4696	0.166923	0.366069	-5.41182
TM9SF1	0.483726	4.05608	1.38326	0.191319	0.397998	-5.5792
LYRM5	0.483671	3.45982	1.54579	0.147633	0.340532	-5.25763
AACS	0.483668	3.97516	2.11312	0.055801	0.193616	-4.49796
MCRIP2	0.483617	1.66528	1.05504	0.311806	0.533037	-5.41939
TXNDC15	0.483338	5.34707	2.27222	0.0418865	0.163737	-4.44006
RAB40A	0.483335	2.25843	1.34938	0.201669	0.411023	-5.25086
RBL1	0.482755	4.32706	2.17117	0.0502835	0.181704	-4.45939
RPL12P38	0.482524	6.75229	2.60003	0.0229266	0.116992	-4.01585
SKA1	0.482133	3.87439	1.89712	0.0816756	0.240464	-4.82289
TMEM192	0.482035	6.5717	2.90269	0.0130352	0.08525	-3.45764
KIAA1614	0.481937	1.57116	1.07728	0.30215	0.522707	-5.374
SEPW1	0.481757	1.38916	1.08769	0.297706	0.518208	-5.3194
SMG1P1	0.481451	2.92312	1.32083	0.210745	0.421143	-5.43783
HIRIP3	0.480953	7.0964	2.17103	0.0502957	0.181704	-4.77671
LYAR	0.480924	4.27775	2.21604	0.0463749	0.173615	-4.37738
HEATR5A	0.48082	3.33794	1.6252	0.129599	0.314517	-5.12517
PTOV1	0.480754	4.55413	1.71334	0.111865	0.28912	-5.21043
CTNS	0.48065	1.91711	1.04874	0.314586	0.53568	-5.49081
SHOX	0.48049	2.26183	1.23561	0.239814	0.454562	-5.3842
UTP20	0.480431	3.80682	1.86822	0.0858716	0.24744	-4.85541
NEMP2	0.480201	3.93331	1.72322	0.110017	0.2863	-5.09389
TRAK2	0.48013	3.63375	1.86093	0.08696	0.24952	-4.83587
FGF23	0.479848	9.16061	2.16224	0.0510976	0.183452	-4.83845
OSBPL11	0.479607	3.79765	1.82245	0.0929196	0.260018	-4.92313
DZIP1	0.479114	8.00795	2.93435	0.0122848	0.0830528	-3.4606
SPRN	0.478769	2.95342	1.20521	0.250927	0.466982	-5.57873
PDE8A	0.478748	3.41884	1.84767	0.0889735	0.253309	-4.8169
ARL15	0.478697	3.06939	1.46058	0.169342	0.368067	-5.29379
CAMK1	0.4786	3.04247	1.46804	0.167342	0.366606	-5.27863
PDXK	0.478547	6.54339	2.24696	0.0438516	0.167652	-4.61748
CKB	0.478474	7.22152	2.26859	0.0421639	0.164294	-4.61754
STIL	0.478462	2.76014	1.69782	0.114823	0.292691	-4.90703
NBPF11	0.478446	6.12586	2.99805	0.010903	0.0777031	-3.24562
MPHOSPH9	0.478015	5.83423	2.643	0.0211675	0.111279	-3.85651
MCRS1	0.477794	2.5312	1.493	0.160784	0.357247	-5.13635
NAGA	0.477529	4.79049	1.86567	0.0862511	0.248109	-5.01823
FIZ1	0.477321	1.43052	1.04531	0.316103	0.537119	-5.37043
SMYD2	0.477317	1.87914	1.21667	0.24669	0.462692	-5.3066
TUT1	0.477223	1.88187	1.12775	0.281067	0.50149	-5.40214
GTPBP6	0.47713	5.54654	2.71975	0.0183483	0.103242	-3.68362
AARSD1	0.47704	3.19803	1.57561	0.140622	0.331163	-5.16651
RRP9	0.476972	1.95383	1.01193	0.331175	0.552009	-5.53595
ZNF835	0.476739	1.36172	1.0788	0.301496	0.522161	-5.32157
PQLC3	0.476527	1.01328	0.673308	0.513276	0.709557	-5.56657
ATG3	0.476432	4.42398	2.25434	0.0432684	0.166475	-4.33593
TRMT6	0.476229	6.13852	2.87903	0.0136254	0.0875431	-3.46438
SPATA20	0.476181	1.81175	0.996785	0.338185	0.558715	-5.51267
PDE4DIP	0.476177	6.07135	2.98457	0.0111819	0.0787185	-3.26472
RMND5A	0.475935	7.02118	3.11043	0.00883262	0.0690824	-3.10069
TMEM185B	0.475874	4.40038	2.19069	0.0485466	0.178132	-4.43848
DNAJB2	0.475706	1.06504	0.969639	0.351015	0.571011	-5.35354
NDC80	0.475662	4.68841	2.26034	0.0428003	0.165596	-4.36535
RER1	0.475431	7.50017	2.82692	0.0150206	0.0931314	-3.64053
U2AF2	0.475089	1.42452	1.09818	0.293279	0.513847	-5.3175
TMEM164	0.475036	4.71269	2.44076	0.0307758	0.138251	-4.06079
CTBP1	0.475015	3.40481	1.96205	0.0729222	0.225092	-4.63898
ZDHHC24	0.474489	4.64243	1.82978	0.0917554	0.258408	-5.05045
PFAS	0.474262	4.1738	1.50689	0.157229	0.353009	-5.43839
NPHP4	0.474149	1.51132	1.18687	0.257827	0.474945	-5.2473
ZC3H14	0.47406	5.95074	3.05057	0.00988107	0.0737101	-3.13067
CRTC3	0.474036	4.21974	1.6718	0.119937	0.300854	-5.2169
C11orf31	0.473837	7.48862	2.98926	0.0110841	0.0782308	-3.34302
MDN1	0.473764	6.11232	2.65728	0.0206124	0.110084	-3.86234
EFL1	0.473602	2.17356	1.39201	0.188719	0.395567	-5.17781
RP11-705C15.2	0.473377	2.682	1.38259	0.19152	0.398265	-5.31017
RP11-291L22.9	0.473311	4.9756	1.96589	0.0724318	0.224146	-4.88972
MMP24-AS1	0.472528	5.85073	1.78076	0.0997881	0.269536	-5.29726
CASP10	0.472524	2.259	1.07182	0.304501	0.525611	-5.55818
GOLGA7	0.472188	5.97565	2.9617	0.0116713	0.0807635	-3.29622
AFG3L2	0.472065	5.26642	2.26717	0.0422729	0.164392	-4.43743
SLC35E3	0.472027	5.66075	2.76079	0.0169958	0.0999414	-3.62421
TTK	0.471983	4.20123	1.68872	0.11659	0.295269	-5.18945
LCLAT1	0.471843	4.14062	2.21242	0.0466793	0.174209	-4.36175
GPAA1	0.471818	2.00853	1.31963	0.211133	0.421594	-5.22274
C16orf59	0.471717	2.63311	1.52243	0.153335	0.348116	-5.12049
LUC7L	0.471662	5.38947	2.29561	0.0401427	0.159827	-4.40621
PHC2	0.471624	4.11362	2.00099	0.0680949	0.216691	-4.70081
C11orf49	0.471336	2.96052	1.41224	0.18282	0.386539	-5.33305
[truncated: 8,962 more rows]

## Sheet: adj. P value 0.05
gene_symbol	logFC	AveExpr	t	P.Value	adj.P.Val	B	Column1
DND1	5.22637	1.3791	4.44407	0.000765727	0.0214658	-0.293372
C2orf16	3.55837	-0.348926	4.08035	0.00146847	0.0288746	-1.18786
ANKRD20A2	3.38658	0.516897	4.43325	0.000780527	0.0216591	-0.474645
CCDC183	3.35877	1.49173	4.67413	0.000511434	0.0177963	0.0664758
GSPT2	3.3464	0.471413	3.55326	0.00386381	0.0465585	-1.73803
INO80B-WBP1	3.17814	0.720536	3.72808	0.00279593	0.0400646	-1.45031
SPSB3	2.91213	2.33986	3.71265	0.00287666	0.0404986	-1.48029
EPSTI1	2.89058	0.422492	3.46676	0.00453792	0.0494927	-1.87112
LRRTM4	2.77417	0.0910876	3.61128	0.00346964	0.044554	-1.70839
EGR1	2.75654	5.42829	7.96599	3.48086e-06	0.00165669	4.86161
WDR90	2.57603	1.63837	3.89297	0.00206534	0.0352072	-1.14197
SLC5A6	2.51779	0.818569	4.50173	0.000691625	0.0204337	-0.305793
GAS2	2.44388	0.274009	4.19038	0.001204	0.026326	-0.868751
APBB3	2.26462	3.39919	4.63762	0.000545021	0.0183251	0.00808287
SCN2A	2.24439	1.29123	3.81428	0.00238581	0.037573	-1.27555
DLX1	2.24326	3.00715	5.42927	0.000142893	0.00934409	1.30754
CLUHP3	2.24182	2.32965	4.16102	0.00126936	0.0270619	-0.719351
SIN3B	2.22592	3.27209	4.35746	0.0008929	0.0227737	-0.457779
AP5S1	2.19063	3.62899	6.39421	3.14467e-05	0.00490932	2.74357
PILRA	2.14978	1.52544	4.08271	0.00146223	0.0288746	-0.840588
CCDC173	2.14205	0.585969	3.86961	0.00215556	0.0361271	-1.25768
RIMS1	2.13625	0.565944	3.78471	0.00251907	0.0383802	-1.38501
SFXN2	2.13365	5.23672	4.38876	0.000844582	0.0222683	-0.60651
DERL3	2.11725	1.90355	4.32175	0.000951553	0.023544	-0.447323
OSTN	2.10038	1.91584	3.56063	0.00381131	0.0461827	-1.70178
DCDC2	2.09939	1.08547	3.76107	0.00263105	0.039482	-1.36944
PIK3R3	1.97084	2.84228	6.35726	3.32445e-05	0.00490932	2.65922
TPCN2	1.95346	4.28764	4.87743	0.000360066	0.0148931	0.336894
PILRB	1.94817	0.93346	3.58781	0.0036239	0.0453397	-1.64751
ATXN7L1	1.94801	1.86482	5.45435	0.000137156	0.00933765	1.26155
UCP2	1.9421	2.62136	4.15793	0.00127643	0.0270619	-0.7438
MAF	1.9407	6.2805	12.0412	3.82795e-08	6.99302e-05	9.23185
NRXN3	1.94058	5.45149	4.36261	0.000884757	0.0227737	-0.676081
TIMM10B	1.94002	3.57805	4.2676	0.00104821	0.0251962	-0.642727
LANCL2	1.93999	3.1562	6.35454	3.33807e-05	0.00490932	2.67601
ZSWIM5	1.93197	1.75829	4.67231	0.000513057	0.0177963	0.0942274
IVD	1.92119	4.46767	4.05197	0.00154598	0.029939	-1.12222
FAM13B	1.91216	2.67001	4.60398	0.000578004	0.018677	-0.00103591
ZNF446	1.90427	0.831115	3.58227	0.00366133	0.0455131	-1.6623
PARM1	1.87584	2.7401	6.19724	4.23854e-05	0.00576443	2.42799
PNPLA4	1.87045	4.53221	8.59225	1.57228e-06	0.00114891	5.61892
HIST1H4C	1.8667	5.14607	4.19472	0.00119463	0.026326	-0.943098
EMC10	1.85945	6.87339	5.52451	0.000122352	0.00918565	1.21808
CYP4V2	1.8306	3.51091	5.59855	0.000108541	0.00862114	1.55872
HOXD3	1.82273	1.7977	4.24092	0.00109953	0.0257611	-0.57911
SYK	1.78857	2.14117	4.18277	0.0012206	0.0265092	-0.674967
MXD4	1.77236	6.31907	5.75108	8.50121e-05	0.00810276	1.61466
SNUPN	1.76624	1.80642	3.95008	0.00186075	0.0331099	-1.04984
D2HGDH	1.76346	1.29696	3.56835	0.00375707	0.0459678	-1.6675
MRPS15	1.75608	2.66694	5.71106	9.06114e-05	0.00837091	1.72556
ASB1	1.74114	3.36928	5.53006	0.000121255	0.00916605	1.45681
KRCC1	1.71063	2.73044	4.90671	0.000342474	0.0144937	0.488775
SSNA1	1.69233	2.74482	5.84997	7.26845e-05	0.0071659	1.93301
UCK1	1.68193	3.88425	3.61942	0.00341771	0.0440724	-1.82977
PTDSS2	1.67786	1.84861	3.82547	0.0023373	0.0372938	-1.25592
AUH	1.6613	3.78961	3.47982	0.00442896	0.0490641	-2.06915
RBM3	1.65948	8.4854	4.45564	0.000750227	0.0213776	-0.669339
FAM187A	1.64977	1.31413	3.5148	0.00414999	0.0475319	-1.75366
NOL12	1.63802	2.22465	4.07409	0.00148523	0.0290188	-0.858951
EIF5	1.61077	8.12992	7.36133	7.82548e-06	0.00268047	3.9851
FANCC	1.59934	3.88869	6.43158	2.97327e-05	0.00479265	2.79644
KCTD15	1.59806	6.14691	6.8328	1.64842e-05	0.00334963	3.2833
CASC10	1.58766	2.46952	3.50191	0.00425062	0.0478039	-1.8586
FOXB1	1.58687	2.08056	3.51048	0.0041834	0.0476272	-1.80076
COL2A1	1.57238	1.70082	3.6361	0.00331381	0.0434481	-1.56379
PDDC1	1.56307	1.31442	3.56714	0.00376553	0.0459678	-1.66938
FAM117B	1.55925	2.17827	4.1917	0.00120114	0.026326	-0.661466
TXNRD3	1.55547	4.86472	4.12932	0.00134405	0.0278487	-1.02866
KCNE2	1.55362	1.48062	3.59884	0.00355057	0.0450649	-1.6191
CRYBB2P1	1.54781	5.21471	4.12805	0.00134713	0.0278487	-1.0707
PPM1F	1.54593	4.75634	5.47099	0.000133481	0.00933765	1.28168
FOXE1	1.54002	2.1188	3.8064	0.00242061	0.0376997	-1.30203
SLC44A5	1.52332	3.73567	5.23832	0.000195806	0.0106789	0.977126
XKR6	1.51076	1.49039	3.50674	0.00421267	0.0477366	-1.76961
BBS1	1.51067	2.67219	4.1896	0.0012057	0.026326	-0.693858
DDX51	1.50638	3.74272	4.55894	0.000625445	0.0192031	-0.155614
SPEF2	1.49602	2.44458	4.43585	0.000776952	0.0216591	-0.26852
LRIG3	1.48987	1.88797	4.21664	0.0011485	0.0258726	-0.616622
ENTPD5	1.48331	3.06288	5.38724	0.000153086	0.00941413	1.24172
XRCC1	1.48072	4.94693	5.81697	7.6574e-05	0.00736253	1.82042
GCDH	1.48005	3.1512	3.47319	0.00448398	0.0492594	-1.9957
TRIM39	1.47319	2.1054	4.28635	0.00101364	0.0247449	-0.504186
ZDHHC21	1.47171	3.66874	6.17803	4.365e-05	0.00576443	2.42994
FAT3	1.4665	5.11881	5.65704	9.8795e-05	0.00841938	1.55336
WDR5	1.46323	5.32094	3.72082	0.00283363	0.0400767	-1.82358
FAM207A	1.46068	3.05337	4.37534	0.000864965	0.0226251	-0.408322
ANKEF1	1.45057	3.24288	4.84836	0.000378471	0.0152515	0.370737
AMOT	1.44846	9.8039	6.60584	2.29525e-05	0.0041243	2.88484
LRP1B	1.43998	2.22873	4.07491	0.00148301	0.0290188	-0.85779
HOXA10	1.43185	6.43155	7.9456	3.57477e-06	0.00165669	4.80796
RFX5	1.43005	4.89567	5.29431	0.000178435	0.0102938	0.98125
FBXO4	1.42891	5.03628	4.22828	0.00112475	0.0258726	-0.870695
FKBP2	1.42097	1.86124	3.67678	0.00307364	0.0418035	-1.5036
C22orf29	1.41688	3.95685	3.85034	0.00223303	0.0366961	-1.42354
PCDH7	1.41425	5.18449	5.0642	0.000262115	0.0126668	0.570914
SRSF6	1.39618	8.99706	8.45872	1.85592e-06	0.00127142	5.4362
ZNF613	1.39063	2.11503	3.71165	0.00288194	0.0404986	-1.46192
SYCP2	1.38853	2.19874	3.95071	0.00185861	0.0331099	-1.06428
MMAB	1.38586	4.55652	5.64485	0.000100748	0.00841938	1.57524
BDH1	1.38411	3.36369	5.43453	0.00014167	0.00934409	1.30795
CTPS1	1.38343	6.20639	3.97758	0.00176979	0.0320447	-1.44765
TRIM27	1.3756	5.73334	5.42284	0.000144405	0.00934409	1.12172
MT-CYB	1.37314	11.4901	5.70652	9.1271e-05	0.00837091	1.47655
BMS1P1	1.36695	5.31606	4.7211	0.000471374	0.0169958	-0.030367
C19orf25	1.3668	5.0337	4.60334	0.000578646	0.018677	-0.206899
MCOLN3	1.3663	4.63829	4.72231	0.000470389	0.0169958	0.0394258
MEPCE	1.35831	2.59029	3.85142	0.00222862	0.0366865	-1.26588
GPC3	1.35409	3.20197	3.6243	0.00338693	0.0438293	-1.73346
NT5DC1	1.34503	6.2276	3.96772	0.00180186	0.0323774	-1.46752
HGH1	1.34035	4.14539	4.73119	0.000463207	0.0168678	0.101369
SMOC1	1.33251	3.95412	4.65217	0.000531372	0.0180305	-0.0158084
DCAF11	1.31655	5.07236	4.80256	0.000409478	0.0159027	0.134952
STUB1	1.31465	3.88681	5.37361	0.000156555	0.00941413	1.18567
UTP14A	1.31342	3.7593	4.54992	0.000635422	0.0193468	-0.172612
SESN3	1.30905	4.10778	4.34287	0.000916399	0.0229855	-0.566722
TM7SF2	1.30631	4.6719	3.54679	0.0039105	0.0466409	-2.06198
ZNF827	1.30298	4.3551	5.06112	0.000263482	0.0126668	0.639647
LRTOMT	1.30289	4.99224	4.51954	0.000670278	0.0200435	-0.349423
ADI1	1.30147	7.39288	7.1442	1.0582e-05	0.00275835	3.69152
DMWD	1.29927	5.19012	3.46246	0.0045744	0.0496927	-2.28183
ASIC1	1.29611	2.7867	3.58332	0.0036542	0.0455131	-1.75426
WDR73	1.29288	5.10617	4.58143	0.000601267	0.0188839	-0.252773
COLEC11	1.29031	3.1414	3.55818	0.00382867	0.0462691	-1.84327
CDK20	1.28846	3.04581	3.6012	0.00353507	0.0450034	-1.75481
ZIC2	1.28507	4.92831	4.98447	0.000299987	0.0137007	0.459837
TRMT61A	1.27888	3.86908	5.15389	0.000225432	0.0116853	0.830883
MPV17	1.27641	4.20614	4.94294	0.000321947	0.0141155	0.454475
NAT8L	1.27355	4.24614	4.28316	0.00101944	0.0248312	-0.686477
RPUSD1	1.27223	2.81776	3.924	0.00195145	0.0339426	-1.16269
ING3	1.27197	4.99028	4.73429	0.000460724	0.0168606	0.0252315
RP11-64C12.3	1.27139	2.15241	3.50212	0.00424894	0.0478039	-1.82224
GFER	1.26722	3.9949	3.99237	0.00172276	0.0317315	-1.17412
ASAH2B	1.26677	3.16191	3.92423	0.00195063	0.0339426	-1.19895
WDR35	1.26313	3.8342	4.17637	0.00123474	0.0265617	-0.829716
PPP1R9A	1.25274	3.53386	3.92506	0.00194768	0.0339426	-1.23971
SLC38A7	1.25243	2.44881	3.54199	0.00394555	0.0467407	-1.78656
DET1	1.24993	5.01863	4.85422	0.000374683	0.0151546	0.229045
ZBED3	1.24992	6.92398	7.54817	6.06405e-06	0.002292	4.26463
DLX2	1.24525	4.57745	5.14121	0.000230274	0.0116853	0.754433
EPHA7	1.24232	3.04789	3.52383	0.00408089	0.0472116	-1.89214
POMT2	1.24173	5.25932	3.62195	0.00340173	0.043918	-1.99748
ZNF512B	1.24094	4.91528	3.81538	0.00238102	0.037573	-1.6022
ZFYVE26	1.23314	2.81242	3.52875	0.0040438	0.04717	-1.85338
NOC2L	1.23207	5.92136	6.81934	1.68077e-05	0.00334963	3.27568
C9orf85	1.23135	3.11012	4.03339	0.001599	0.0306409	-1.00254
DBNL	1.22228	6.05156	3.5106	0.00418253	0.0476272	-2.29261
NBN	1.22161	6.25916	4.68416	0.000502597	0.0176005	-0.182489
HOXC4	1.2139	2.99221	3.92112	0.00196175	0.0340234	-1.1859
NPTX1	1.20895	2.62178	3.55885	0.00382395	0.046263	-1.77745
CORO1B	1.20871	3.18941	3.99549	0.001713	0.0316926	-1.07706
EARS2	1.20864	4.41799	4.56485	0.000618993	0.0191121	-0.211312
ALG14	1.20523	4.77024	5.83968	7.38753e-05	0.0071659	1.86829
C22orf23	1.20054	2.72968	4.19664	0.00119053	0.026326	-0.686336
DYNC2H1	1.19597	5.72126	3.78753	0.00250601	0.0382963	-1.74731
HOXD11	1.19063	6.67641	4.19849	0.00118658	0.026326	-1.07787
CGREF1	1.18244	3.02341	4.10536	0.0014035	0.0283175	-0.868899
PNMAL1	1.17946	2.37327	3.82759	0.00232822	0.0372549	-1.28651
ALDH16A1	1.17663	4.71932	5.62977	0.000103219	0.00841938	1.53987
BAG1	1.17506	6.22584	6.70445	1.98612e-05	0.00374649	3.09134
PCBD2	1.17367	3.02856	4.35289	0.000900203	0.0228406	-0.444499
MAGOHB	1.17179	7.04375	5.42832	0.000143116	0.00934409	1.05244
UBE2D4	1.16996	3.07986	4.17639	0.00123469	0.0265617	-0.751559
GTF2IP20	1.16681	4.56866	4.65045	0.000532968	0.0180305	-0.0778562
SLAIN1	1.16409	5.87296	4.44473	0.000764832	0.0214658	-0.57258
NOVA1	1.16107	5.11373	5.65906	9.84751e-05	0.00841938	1.557
CRTC1	1.16019	3.53621	3.56565	0.00377595	0.0459678	-1.88111
HUS1	1.15546	4.05851	3.53259	0.00401504	0.0470743	-2.00942
CCNB1	1.15447	7.20036	3.53928	0.00396545	0.0467407	-2.31367
RPRM	1.14913	3.68534	3.99385	0.00171814	0.0317047	-1.1354
GTF3C6	1.1468	2.91763	3.81865	0.00236673	0.0375423	-1.35682
SLC37A4	1.13719	6.33498	4.06625	0.00150646	0.0293814	-1.29616
MARCKSL1	1.13077	6.62277	3.78697	0.0025086	0.0382963	-1.82802
SFPQ	1.12966	8.03019	5.26939	0.000185957	0.0104064	0.75777
CAMK2B	1.12719	4.2793	4.38945	0.000843555	0.0222683	-0.503148
C10orf76	1.12389	2.88925	3.99716	0.00170781	0.0316739	-1.04303
NUDT16	1.12169	4.93988	4.23878	0.00110377	0.0257962	-0.841167
LRRC37A4P	1.11823	2.52684	3.62673	0.00337178	0.0437832	-1.64826
ID2	1.10305	8.13981	5.06151	0.000263311	0.0126668	0.401089
NT5C2	1.10254	3.49269	3.69589	0.00296705	0.0409846	-1.64245
TSR2	1.09727	6.62145	6.52268	2.59567e-05	0.00431077	2.80297
MCCC2	1.09724	5.15476	3.74257	0.00272223	0.0395848	-1.76389
OXCT1	1.09548	4.37622	4.08296	0.00146154	0.0288746	-1.05637
NBPF12	1.08786	4.98114	3.99883	0.00170263	0.0316461	-1.27722
TCHP	1.07203	3.61872	4.56609	0.000617647	0.0191121	-0.132001
BEX3	1.06915	8.72557	5.45731	0.000136494	0.00933765	1.06517
MRPL3	1.06588	7.73159	4.22018	0.00114122	0.0258726	-1.07964
MTHFS	1.06522	4.35616	5.1466	0.000228203	0.0116853	0.781628
JMY	1.05982	5.01744	4.87985	0.000358576	0.0148877	0.273088
RNF170	1.05306	3.47681	3.5184	0.00412233	0.047314	-1.95802
PHPT1	1.05033	4.45615	4.39935	0.000828862	0.0221589	-0.504278
NUBPL	1.0458	2.58767	3.64347	0.0032689	0.0430137	-1.62601
NBPF1	1.04426	6.97108	5.3968	0.000150704	0.00941413	1.00242
CCDC125	1.04411	4.16548	4.01708	0.00164706	0.0311235	-1.14988
GTF2H2	1.03076	6.87485	4.41887	0.000800659	0.0218773	-0.689935
MEIS2	1.03054	5.12375	4.96314	0.000311061	0.0139472	0.40509
EWSR1	1.02886	8.438	4.91164	0.000339605	0.0144279	0.137585
GANC	1.02184	3.66438	4.17786	0.00123142	0.0265617	-0.808594
WDR77	1.01863	6.89197	4.1696	0.00124987	0.0267721	-1.14094
MT-ATP6	1.01707	11.5804	3.63627	0.00331273	0.0434481	-2.17054
NAPG	1.01339	3.76905	3.99858	0.00170342	0.0316461	-1.13668
MRRF	1.01301	6.53229	4.44448	0.000765174	0.0214658	-0.626291
CAPNS1	1.01238	5.00332	3.65397	0.00320598	0.0425814	-1.90748
ORC3	1.01208	3.18401	3.52388	0.00408051	0.0472116	-1.90976
KMT5B	1.00849	4.91866	3.72188	0.00282808	0.0400767	-1.77298
RPL22L1	1.00072	8.36442	5.38395	0.000153916	0.00941413	0.945683
KLHDC2	1.00035	8.41894	4.79894	0.00041204	0.0159027	-0.0591402
CNIH3	0.998662	3.31108	3.78364	0.002524	0.0383802	-1.46408
ZFX	0.989397	7.24018	6.82719	1.66183e-05	0.00334963	3.23709
SESN2	0.988028	8.19596	6.13748	4.6452e-05	0.00585242	2.17082
GOSR2	0.98648	3.87579	3.85613	0.00220947	0.0365279	-1.4033
EIF4G2	0.986404	6.42094	4.67789	0.000508104	0.0177367	-0.204857
MARC1	0.985153	6.65208	4.9569	0.000314384	0.0139513	0.268473
INTS6	0.976557	5.66536	5.72735	8.82863e-05	0.0083423	1.62319
PPID	0.975926	4.09149	4.36719	0.000877588	0.0226908	-0.522422
RAP2C	0.975484	5.22493	3.79656	0.00246475	0.0378496	-1.67361
B3GLCT	0.975144	3.82902	3.82872	0.00232337	0.0372549	-1.44664
PLXNA3	0.973078	6.10206	4.14496	0.00130664	0.0273322	-1.13345
CCDC8	0.972335	3.75429	3.46311	0.00456887	0.0496819	-2.09456
CTRL	0.967288	6.45602	3.91232	0.00199357	0.0344661	-1.58657
CALM3	0.962967	6.87709	3.53889	0.00396828	0.0467407	-2.30039
HOXA3	0.960662	5.46472	5.36795	0.000158018	0.00941413	1.05378
NFXL1	0.958905	4.01634	3.58764	0.00362506	0.0453397	-1.90431
AUTS2	0.949868	7.80735	6.22537	4.06032e-05	0.00570579	2.31487
ZNF839	0.948454	5.30102	4.2555	0.00107118	0.0254689	-0.85126
TBCK	0.947732	4.35235	3.4732	0.00448386	0.0492594	-2.15555
EEF1AKMT1	0.946376	4.96759	4.5478	0.000637796	0.0193653	-0.297246
BTBD9	0.946093	4.33227	4.26188	0.001059	0.0253444	-0.733378
TRA2A	0.945491	6.49909	5.03611	0.000274852	0.0130684	0.4132
CD2BP2	0.943275	5.76167	3.79725	0.00246166	0.0378496	-1.73389
C5orf63	0.940104	8.17456	3.85623	0.00220909	0.0365279	-1.75728
JMJD4	0.935853	6.43091	3.89963	0.00204034	0.0349986	-1.60807
POLR2J2	0.935608	4.15804	3.51483	0.00414971	0.0475319	-2.05463
SCRN3	0.934842	5.25226	4.47704	0.000722395	0.0210547	-0.451743
DNAJC30	0.934455	4.11208	4.42589	0.000790767	0.0217755	-0.42206
HSD17B4	0.932089	4.99346	3.46804	0.00452717	0.0494927	-2.24689
SMAD9	0.931185	5.19203	4.58444	0.000598102	0.0188439	-0.25636
ZNF207	0.928997	7.5694	4.01639	0.00164912	0.0311235	-1.44645
MAPKAP1	0.928607	6.57822	4.60548	0.000576488	0.018677	-0.342398
SEMA6A	0.925741	4.91043	3.85916	0.00219723	0.036502	-1.522
AP4S1	0.925161	3.65158	4.08287	0.0014618	0.0288746	-0.974218
POLR2J3	0.923922	5.90239	3.99085	0.00172753	0.0317315	-1.3944
ATF6	0.923523	6.63936	4.27274	0.00103863	0.0250732	-0.941408
ECHDC1	0.922618	5.40557	4.45515	0.00075088	0.0213776	-0.506696
SRM	0.922003	5.0627	4.08831	0.00144748	0.0288746	-1.12508
SETD1B	0.921789	4.0122	4.24112	0.00109915	0.0257611	-0.735221
ICE2	0.919584	5.77036	4.74945	0.000448793	0.0168606	-0.0255558
SSSCA1	0.91744	4.36383	3.53099	0.00402697	0.0470743	-2.05186
ZNF532	0.916366	5.33401	5.14126	0.000230254	0.0116853	0.687121
POLE3	0.916084	4.70869	4.39124	0.00084088	0.0222683	-0.545188
WDPCP	0.913618	3.50163	3.53697	0.00398246	0.0467864	-1.92798
PCNT	0.912788	4.55638	4.22146	0.00113859	0.0258726	-0.829525
BCLAF1	0.912577	8.62241	6.18336	4.32949e-05	0.00576443	2.23849
GRWD1	0.904926	5.79065	5.50672	0.000125939	0.00926455	1.25509
HOXC9	0.90443	6.10686	4.45765	0.000747563	0.0213776	-0.57126
CETN2	0.903971	6.28676	5.00849	0.000288009	0.0133765	0.379393
KAT6B	0.902594	4.83857	4.23546	0.00111035	0.0258726	-0.83577
TIPARP	0.901031	4.02825	3.5496	0.00389015	0.0465676	-1.97468
GYG1	0.896551	4.57615	4.25967	0.00106321	0.0253895	-0.763785
RAB3IP	0.895752	5.88048	5.49958	0.00012741	0.00927992	1.2362
PRICKLE1	0.894303	4.8691	4.35584	0.00089549	0.0227737	-0.62508
RWDD2B	0.892226	5.95885	3.56528	0.00377858	0.0459678	-2.18206
BBS9	0.891534	4.1765	4.36964	0.000873777	0.0226908	-0.527054
FOXC1	0.889377	8.82309	5.23527	0.000196799	0.0106789	0.691103
FOXP2	0.889112	6.32714	4.62408	0.000558056	0.0185923	-0.293368
NOL8	0.884521	6.55424	6.04083	5.39275e-05	0.0062221	2.0641
TFAP2A	0.883452	7.03715	4.34437	0.000913963	0.0229855	-0.830681
ESRP2	0.883358	4.24161	4.18243	0.00122134	0.0265092	-0.864138
TAB2	0.883043	5.68445	5.26024	0.000188802	0.0105049	0.855425
SNX2	0.875578	5.49804	3.70088	0.00293983	0.0408409	-1.8811
MCL1	0.874733	6.01936	5.37158	0.000157077	0.00941413	1.01352
CNTNAP3B	0.865894	4.64906	4.32535	0.000945465	0.0234769	-0.655237
CLUAP1	0.863807	6.48963	4.81336	0.000401933	0.0157829	0.0282768
DHRS1	0.86244	4.52606	3.53165	0.00402206	0.0470743	-2.07125
ZNF688	0.860041	4.7405	3.52012	0.00410911	0.0473033	-2.11935
RNASEH2C	0.859688	7.70245	3.51345	0.00416043	0.0476017	-2.37995
DTWD1	0.858889	4.82815	4.60073	0.000581294	0.018677	-0.190246
DEPDC1	0.858087	6.988	3.67776	0.00306807	0.0418035	-2.04831
FBXO25	0.85473	4.36327	3.74048	0.00273276	0.0395848	-1.67136
SLC7A11	0.854319	5.81523	4.99304	0.000295657	0.0135833	0.39139
ITCH	0.851838	3.80513	3.63109	0.00334464	0.043767	-1.7985
GPN2	0.851638	4.26166	3.83833	0.00228278	0.0370141	-1.48215
CDC16	0.850015	4.11552	3.49934	0.00427097	0.0479162	-2.07719
RPS19BP1	0.848546	4.14863	3.55245	0.00386964	0.0465585	-1.98518
IFT52	0.847282	5.93572	4.21682	0.00114813	0.0258726	-0.987557
HNRNPD	0.844387	9.6416	4.39145	0.000840558	0.0222683	-0.787781
BRCA2	0.842362	4.5967	3.97127	0.00179025	0.0322215	-1.28208
C21orf2	0.841682	4.5832	3.50474	0.00422834	0.0477366	-2.12756
DBF4	0.836866	5.35897	4.15878	0.0012745	0.0270619	-1.03148
PTPN2	0.833029	4.00681	3.51991	0.00411075	0.0473033	-2.02564
GLCCI1	0.829372	5.23884	4.26194	0.00105889	0.0253444	-0.832905
SLC24A1	0.827664	4.63688	3.74839	0.00269322	0.0395848	-1.69028
AKT2	0.826899	8.31624	4.05968	0.00152452	0.0296282	-1.38552
RCHY1	0.822905	6.21236	4.96437	0.000310414	0.0139472	0.30883
NOL9	0.822878	4.96318	4.22872	0.00112386	0.0258726	-0.861751
MAU2	0.814387	5.31801	3.59389	0.00358327	0.0451314	-2.05609
THOC5	0.813286	6.33914	4.74038	0.000455895	0.0168606	-0.0895718
PPP1R10	0.812542	5.50475	3.45747	0.00461716	0.0499099	-2.32969
SSBP1	0.811703	6.8837	4.0099	0.0016687	0.0312121	-1.43198
NSUN4	0.811288	4.77813	3.65429	0.00320409	0.0425814	-1.87898
ARHGAP11A	0.809745	6.48508	3.71186	0.00288085	0.0404986	-1.95769
MTATP6P1	0.806367	8.73512	3.61488	0.00344655	0.04434	-2.21095
SYBU	0.805341	4.93251	3.86342	0.00218015	0.0363723	-1.51692
COG8	0.804652	6.83255	4.61539	0.00056659	0.018677	-0.337708
NFKB1	0.804484	5.20828	3.88551	0.00209372	0.0354971	-1.50941
AGPAT3	0.802352	5.93906	4.58954	0.000592788	0.0188439	-0.322001
AP5M1	0.802064	5.61823	4.46944	0.00073216	0.0212307	-0.503431
UHRF1BP1	0.801321	4.17652	3.86698	0.002166	0.0361914	-1.42027
SMARCAD1	0.801313	6.67871	3.66551	0.00313833	0.0421571	-2.05557
MEIS1	0.800772	5.51721	4.1529	0.00128807	0.0272033	-1.05958
FAM214A	0.800432	4.1389	3.58482	0.00364403	0.0454406	-1.92524
HNRNPU	0.799355	10.3907	4.08617	0.00145308	0.0288746	-1.34196
GTF2H3	0.799271	5.18638	3.84325	0.00226226	0.0367903	-1.58383
ALG1	0.797621	5.53929	4.69723	0.000491313	0.0173531	-0.0944049
PBX1	0.797163	6.71977	4.69599	0.000492365	0.0173531	-0.19003
MRPL40	0.797147	5.50124	3.74026	0.00273384	0.0395848	-1.80921
PDAP1	0.796614	7.94036	4.42454	0.000792666	0.0217755	-0.71603
HOXA5	0.794981	8.50222	4.37206	0.000870022	0.0226516	-0.819885
BMI1	0.79126	7.33851	3.56612	0.00377264	0.0459678	-2.26929
CYP20A1	0.788437	4.63143	3.47795	0.00444443	0.0491083	-2.18259
RNF146	0.787846	6.52329	3.76982	0.00258903	0.0390887	-1.85337
HNRNPDL	0.787011	11.1868	3.53097	0.00402714	0.0470743	-2.36681
BCOR	0.777738	5.27591	4.1278	0.00134773	0.0278487	-1.07803
CCT6P3	0.777507	3.99614	3.52701	0.00405683	0.04717	-2.01137
ADCK1	0.775441	4.47208	3.57023	0.00374401	0.0459438	-1.99413
PSMG1	0.773616	8.24331	4.45728	0.000748057	0.0213776	-0.663193
TLK1	0.771569	6.42663	4.44662	0.000762281	0.0214658	-0.615639
OSBP	0.77118	4.9485	3.58725	0.00362767	0.0453397	-2.02278
CNOT2	0.77117	5.71342	3.54015	0.00395903	0.0467407	-2.20162
RBAK	0.770684	5.87812	3.98503	0.00174594	0.0318424	-1.40253
PRPF38A	0.770267	6.98422	3.81241	0.00239404	0.0376485	-1.79942
PATL1	0.767252	4.64511	3.70722	0.0029056	0.0405813	-1.76615
MIA3	0.766907	6.42701	4.60859	0.000573361	0.018677	-0.327579
SPIDR	0.766312	5.13066	3.74387	0.00271572	0.0395848	-1.75863
CHEK1	0.764105	6.0086	4.11706	0.00137414	0.0281006	-1.17524
FAM105A	0.763497	4.7344	3.65032	0.00322771	0.0426184	-1.88081
GOLGB1	0.763018	6.38774	4.09621	0.00142693	0.0285895	-1.24553
USP18	0.762417	4.22755	3.73572	0.00275682	0.0397717	-1.66322
SLC25A13	0.76109	5.46304	3.59671	0.00356457	0.0450649	-2.06835
CYB5R4	0.76103	5.14977	3.56038	0.00381309	0.0461827	-2.09705
FZD6	0.760539	4.3532	3.74699	0.00270019	0.0395848	-1.65833
MARK1	0.759483	4.52861	3.55186	0.00387386	0.0465585	-2.03472
DDX56	0.757265	6.20058	4.73379	0.000461126	0.0168606	-0.0908602
SCAF8	0.751491	6.38001	3.87264	0.00214367	0.0360933	-1.65401
TCTN1	0.750699	6.14194	3.59216	0.00359478	0.0451863	-2.15074
PCCB	0.748794	6.48783	4.74711	0.000450613	0.0168606	-0.0874864
RAN	0.747254	11.3323	3.69303	0.00298276	0.0410213	-2.06582
AGBL5	0.745867	7.51124	3.5046	0.0042294	0.0477366	-2.38983
CELF2	0.736617	5.98898	4.73957	0.000456534	0.0168606	-0.0628725
ALG13	0.735629	5.52655	4.37418	0.000866748	0.0226251	-0.663443
POGLUT1	0.735399	5.57785	4.32639	0.000943705	0.0234769	-0.754186
ZNF678	0.735256	6.6423	4.04322	0.00157072	0.0303111	-1.35873
BCL11A	0.734173	6.00949	3.98291	0.0017527	0.0319125	-1.41961
ZIC5	0.733298	5.9254	4.62944	0.000552855	0.0185316	-0.250365
USP38	0.732777	5.60307	3.50412	0.00423318	0.0477366	-2.25535
HOXA9	0.731408	7.03751	4.34779	0.00090841	0.0229855	-0.824529
MFF	0.731131	6.53286	3.70357	0.00292526	0.0406961	-1.97624
ZMYM4	0.729949	6.26161	4.46009	0.000744344	0.0213776	-0.579692
MBD3	0.725619	5.93374	3.68581	0.00302278	0.0414159	-1.95712
SPINT2	0.72454	6.15995	4.57387	0.000609289	0.0189728	-0.369231
GDF11	0.721996	5.23456	3.65098	0.00322378	0.0426184	-1.94123
KDM6A	0.720163	5.41473	4.24073	0.00109992	0.0257611	-0.890238
PPHLN1	0.717469	6.22076	3.54187	0.00394643	0.0467407	-2.25104
CFAP97	0.713518	7.22315	3.59953	0.00354602	0.0450649	-2.20287
TUBGCP4	0.712582	7.03553	3.87604	0.00213035	0.0359243	-1.68438
EIF4G3	0.711214	6.22097	4.42978	0.000785336	0.0217375	-0.630652
SRSF3	0.708486	9.87737	4.69987	0.000489061	0.0173505	-0.237098
SENP1	0.703935	5.7905	3.93859	0.00190016	0.033593	-1.47821
CCNT2	0.70383	5.92793	3.90975	0.00200293	0.0345191	-1.54521
NFATC3	0.70066	6.80846	4.38432	0.000851271	0.022376	-0.748951
NUP98	0.691367	5.58404	3.50882	0.00419637	0.047658	-2.24447
DMKN	0.687584	4.66187	3.56609	0.00377285	0.0459678	-2.02548
SEPT2	0.687548	7.0682	4.22011	0.00114136	0.0258726	-1.05661
POLA2	0.687486	6.27375	3.57667	0.00369956	0.0456654	-2.19124
IREB2	0.68732	7.49251	3.65782	0.00318325	0.0425814	-2.10502
AGGF1	0.683255	5.82499	3.80347	0.00243364	0.0377209	-1.72927
KIAA0368	0.682682	5.43687	3.89766	0.00204771	0.0350185	-1.51384
PUS1	0.682344	6.8198	4.49281	0.000702583	0.0207017	-0.555145
PKP4	0.679237	6.41699	3.97756	0.00176983	0.0320447	-1.46422
SRSF7	0.675788	8.58336	3.72284	0.00282308	0.0400767	-2.00952
IRAK1BP1	0.673935	5.18892	3.57992	0.00367734	0.0455561	-2.066
METTL8	0.667161	5.51716	3.7747	0.00256587	0.0387924	-1.74793
PARP1	0.665537	9.0413	4.30082	0.000987776	0.0242758	-0.951775
PPA2	0.663927	7.11878	4.00897	0.00167152	0.0312121	-1.44359
BRD2	0.663345	8.52272	3.73556	0.00275764	0.0397717	-1.98532
NR3C1	0.661484	6.59614	3.87085	0.00215069	0.0361006	-1.67194
SH3GLB1	0.659692	6.51586	4.06191	0.00151837	0.029561	-1.31687
PRKAA1	0.655194	4.84565	3.50171	0.00425224	0.0478039	-2.1664
UBE2J1	0.652032	6.99537	4.03507	0.00159412	0.0306009	-1.3908
LRRC41	0.64752	7.91328	3.70349	0.00292569	0.0406961	-2.03381
DNPEP	0.644157	5.5661	3.489	0.00435392	0.0485486	-2.27889
POLE4	0.642632	6.69271	4.0125	0.00166083	0.0311235	-1.41765
CSE1L	0.641332	8.71791	3.69403	0.00297721	0.0410213	-2.06402
UBL4A	0.638162	6.5839	3.49223	0.00432789	0.0484062	-2.37057
ADNP	0.636905	9.30531	3.82543	0.00233746	0.0372938	-1.82221
NIPA2	0.635349	5.84331	3.80284	0.00243649	0.0377209	-1.73237
CAMKK2	0.632335	5.34322	3.46539	0.00454954	0.0495209	-2.29542
HOXC6	0.631943	6.6342	3.81472	0.00238388	0.037573	-1.77758
DENR	0.631747	7.14089	3.84574	0.00225196	0.0367903	-1.74442
MIEF1	0.621607	7.21894	3.60211	0.00352912	0.0449798	-2.19793
COX19	0.620463	5.69395	3.5881	0.00362194	0.0453397	-2.11106
PPP1CB	0.61975	8.11915	3.79703	0.00246265	0.0378496	-1.86552
SLC30A7	0.617526	5.87912	3.6287	0.00335949	0.0437832	-2.05655
MCM5	0.617398	7.31795	3.64976	0.00323108	0.0426184	-2.11349
EML5	0.61609	5.93896	3.65349	0.00320885	0.0425814	-2.01723
HMGN2	0.614609	6.90465	4.12909	0.00134461	0.0278487	-1.21526
ANP32B	0.595995	8.95736	3.83443	0.00229917	0.0370453	-1.80538
TIA1	0.593041	6.6286	3.52627	0.00406245	0.04717	-2.31036
C16orf72	0.592564	7.38197	3.75291	0.0026709	0.0395848	-1.92503
PSMC1	0.590515	7.90759	3.73652	0.00275277	0.0397717	-1.97251
CENPU	0.588381	8.21396	3.69063	0.00299598	0.0411516	-2.06421
DYRK1A	0.5878	7.66727	3.78007	0.00254064	0.0385173	-1.88476
TRAPPC2L	0.570616	6.25129	3.56713	0.00376559	0.0459678	-2.20697
HNRNPA2B1	0.570236	9.69915	3.51908	0.00411708	0.0473033	-2.38973
PNO1	0.568706	6.48551	3.48532	0.00438387	0.0487834	-2.37675
CHD9	0.566259	6.41856	3.56976	0.00374726	0.0459438	-2.21552
STAU1	0.566075	7.21681	3.74277	0.00272126	0.0395848	-1.93748
EBAG9	0.565792	6.33061	3.72528	0.00281038	0.0400767	-1.92143
UBE2F	0.564172	6.19106	3.55111	0.00387928	0.0465676	-2.23122
USP1	0.563015	8.41284	3.8583	0.00220071	0.036502	-1.75712
FAM208A	0.556475	6.78139	3.54904	0.00389418	0.0465676	-2.2768
ZZZ3	0.552521	7.04281	3.7892	0.00249834	0.0382462	-1.84474
DCTN4	0.549437	7.05115	3.64036	0.00328774	0.0432097	-2.12026
NR2F2	0.54826	7.61341	3.60422	0.0035153	0.0449082	-2.20858
HS3ST3A1	0.545476	6.34843	3.54001	0.00396004	0.0467407	-2.26522
ODF2L	0.540757	6.36127	3.54727	0.00390703	0.0466409	-2.25283
TSPAN3	0.539207	8.9941	3.80837	0.00241186	0.0376997	-1.85364
HNRNPR	0.535889	8.95629	3.66519	0.0031402	0.0421571	-2.11866
CENPF	0.533471	7.89943	3.76231	0.00262505	0.0394694	-1.92458
PAQR4	0.532991	8.26541	3.47951	0.00443148	0.0490641	-2.4569
ODC1	0.517578	8.40562	3.57059	0.00374153	0.0459438	-2.28984
KHNYN	0.508224	8.27033	3.52632	0.0040621	0.04717	-2.37004
OLA1	0.503484	9.73709	3.55316	0.0038645	0.0465585	-2.32638
LGALS8	0.492088	7.9642	3.47559	0.00446392	0.0491794	-2.45792
RPL21	-0.492622	9.97035	-3.59802	0.00355592	0.0450649	-2.24292
ARIH2	-0.501903	7.68532	-3.56218	0.00380038	0.0461818	-2.28895
TMEM97	-0.509818	8.14322	-3.73181	0.00277676	0.0398899	-1.98663
LYN	-0.520123	7.07408	-3.67102	0.00310651	0.0419341	-2.06446
WDHD1	-0.522926	6.93099	-3.49447	0.00430984	0.0482535	-2.38532
SUMO2	-0.526001	11.0385	-3.74763	0.00269698	0.0395848	-1.96508
RPS21	-0.531833	10.3931	-3.89067	0.00207407	0.0352463	-1.70113
RPS27A	-0.557272	12.937	-3.67133	0.00310473	0.0419341	-2.09957
SHTN1	-0.560762	7.95204	-3.53079	0.00402844	0.0470743	-2.3551
CALCOCO2	-0.567906	7.58148	-3.80659	0.00241974	0.0376997	-1.83293
RPL8	-0.569156	8.81106	-4.22465	0.00113211	0.0258726	-1.08927
FHL1	-0.571417	6.51049	-3.74553	0.00270744	0.0395848	-1.89731
JKAMP	-0.572544	5.98396	-3.52331	0.00408483	0.0472116	-2.26216
NAMPT	-0.57963	7.52687	-3.88187	0.00210774	0.0355977	-1.69223
UCK2	-0.579645	6.46163	-3.58515	0.00364179	0.0454406	-2.1902
RNASEK-C17orf49	-0.581077	9.20284	-3.70838	0.00289939	0.0405813	-2.03884
ASPH	-0.582251	6.5294	-3.67538	0.00308158	0.0418035	-2.02808
CCNY	-0.582972	6.53378	-3.47555	0.00446433	0.0491794	-2.39819
RPS16	-0.586858	9.18845	-4.11528	0.00137857	0.0281011	-1.28944
RPLP0P2	-0.587583	6.95337	-3.47577	0.00446246	0.0491794	-2.42101
RPL36A	-0.587995	12.7797	-3.74887	0.00269084	0.0395848	-1.9569
RPSA	-0.588011	10.5848	-4.1693	0.00125055	0.0267721	-1.19007
MPLKIP	-0.588686	8.19371	-3.72189	0.00282802	0.0400767	-2.00596
RPL39	-0.591139	8.82616	-3.97609	0.00177458	0.0320447	-1.54384
MAP7	-0.594725	5.56652	-3.65604	0.00319375	0.0425814	-1.97144
GLOD4	-0.595106	7.6175	-3.52724	0.00405511	0.04717	-2.35154
MASTL	-0.59535	6.83703	-4.1065	0.00140062	0.0283175	-1.25329
CCDC47	-0.596769	6.53098	-3.84678	0.00224767	0.0367903	-1.7121
GAPVD1	-0.606189	8.4951	-3.51226	0.00416961	0.0476272	-2.39929
SKA2	-0.606288	8.13872	-3.98877	0.00173407	0.0317315	-1.51257
CMTM3	-0.608582	6.23714	-3.82424	0.00234256	0.037321	-1.73152
CMIP	-0.611028	5.66965	-3.69802	0.00295538	0.0409531	-1.90604
DCP1A	-0.616031	6.32492	-3.54926	0.00389264	0.0465676	-2.24619
KPNA2	-0.618733	7.05257	-3.7404	0.00273315	0.0395848	-1.93527
RRAGD	-0.619732	6.67822	-3.48271	0.0044052	0.0489213	-2.39399
LAMA5	-0.621275	6.15529	-3.5268	0.00405848	0.04717	-2.27281
PXDN	-0.622986	5.78753	-3.65279	0.00321303	0.0425852	-2.00229
MRPS16	-0.624837	7.93955	-3.60748	0.00349417	0.0447425	-2.21246
BHLHE41	-0.62596	5.14722	-3.50834	0.00420013	0.047658	-2.19225
DCAF7	-0.627024	6.42407	-3.66755	0.00312651	0.0421003	-2.03512
AKAP12	-0.627345	7.24098	-3.75337	0.00266862	0.0395848	-1.91882
PDCD4	-0.629076	6.86085	-4.21821	0.00114527	0.0258726	-1.05126
MIEN1	-0.629378	6.69242	-3.89166	0.00207032	0.0352372	-1.63928
WDR11	-0.632309	5.06513	-3.51036	0.00418438	0.0476272	-2.1783
CYSTM1	-0.632606	5.53144	-3.81141	0.00239842	0.0376634	-1.68233
RPS3A	-0.63837	7.7125	-3.92883	0.00193434	0.0339236	-1.61189
COX7A2	-0.638744	9.23533	-3.53897	0.00396769	0.0467407	-2.35319
PCDH9	-0.640122	6.5457	-3.75211	0.0026748	0.0395848	-1.88746
TOMM7	-0.640355	9.33746	-3.90981	0.00200272	0.0345191	-1.6665
CD55	-0.641109	6.3572	-4.22754	0.00112624	0.0258726	-1.0049
MPZL1	-0.644144	8.08671	-3.74055	0.0027324	0.0395848	-1.96931
ABI2	-0.645369	7.80837	-3.82248	0.00235018	0.0373879	-1.8108
RPL5	-0.646071	10.2944	-4.29454	0.000998923	0.0244402	-0.962552
CTBP2	-0.647096	8.35634	-3.65453	0.0032027	0.0425814	-2.13339
GPC4	-0.647522	6.10241	-4.08308	0.00146123	0.0288746	-1.2459
EXOSC1	-0.650875	7.6464	-3.48915	0.00435269	0.0485486	-2.42321
TEX2	-0.650944	5.7853	-3.93092	0.00192696	0.0339027	-1.49166
SMIM4	-0.653322	6.26235	-3.52295	0.00408756	0.0472116	-2.28962
EIF3A	-0.654777	8.5559	-4.66424	0.000520314	0.0177984	-0.298073
AC097374.2	-0.655848	5.80585	-3.68888	0.00300566	0.0412328	-1.93784
FHL2	-0.657537	6.59576	-3.89761	0.00204789	0.0350185	-1.62273
EIF3E	-0.660405	9.51737	-4.20503	0.0011727	0.0261923	-1.12552
RPL32	-0.661573	12.3625	-4.14971	0.00129551	0.0273077	-1.22196
MRPL10	-0.661632	6.62711	-4.31765	0.000958542	0.0236103	-0.859644
P2RX5-TAX1BP3	-0.662055	8.11286	-3.93935	0.00189752	0.033593	-1.60291
GALNT1	-0.664893	7.25259	-4.69099	0.000496662	0.0174485	-0.2203
KIN	-0.664933	6.24209	-3.60457	0.00351306	0.0449082	-2.137
IER5	-0.665329	8.82048	-3.79949	0.00245152	0.0378467	-1.86942
TMEM107	-0.666841	5.92152	-3.75294	0.00267076	0.0395848	-1.83228
CMTM7	-0.668133	8.34877	-4.09527	0.00142935	0.0285895	-1.32082
IL17RA	-0.66821	6.19087	-3.96663	0.00180543	0.0323885	-1.4663
GNG4	-0.668516	7.18656	-4.35757	0.000892733	0.0227737	-0.812585
FUNDC2	-0.670903	6.60694	-3.69688	0.0029616	0.0409846	-1.99332
LRRC75A	-0.673165	11.3472	-3.58119	0.00366865	0.0455403	-2.27327
ANKRD9	-0.67446	6.61529	-3.47305	0.00448507	0.0492594	-2.4081
RPS12	-0.679032	6.68803	-4.4088	0.000815086	0.0220053	-0.699015
RPL9	-0.679481	7.90913	-4.43893	0.000772726	0.0216068	-0.689428
RPS19	-0.680423	12.4788	-3.87158	0.00214783	0.0361006	-1.73178
SNRPG	-0.68098	10.2234	-3.5711	0.00373798	0.0459438	-2.29282
STK26	-0.682327	4.59854	-3.49081	0.00433931	0.0484843	-2.15493
NOL11	-0.68682	7.91249	-3.62368	0.00339086	0.0438293	-2.1817
ITGB1	-0.687484	7.63841	-4.91192	0.000339442	0.0144279	0.154226
MXRA7	-0.687666	6.16291	-3.79639	0.00246553	0.0378496	-1.7761
ATAD1	-0.688591	7.11372	-3.62553	0.00337925	0.0437832	-2.15029
ARPP19	-0.688796	8.33598	-4.12723	0.00134911	0.0278487	-1.26224
NUSAP1	-0.688797	8.08552	-3.49566	0.00430034	0.0481963	-2.42351
INSR	-0.688969	5.16302	-3.53865	0.00397004	0.0467407	-2.13854
PDPN	-0.689109	5.18959	-3.70606	0.00291182	0.0406061	-1.83486
TAOK3	-0.691716	5.79493	-3.97652	0.00177319	0.0320447	-1.40944
MTRNR2L11	-0.692708	8.70861	-4.34604	0.000911242	0.0229855	-0.868665
HLA-A	-0.695057	8.13906	-4.34096	0.000919529	0.0230113	-0.870838
FAM83A	-0.697643	9.26963	-3.9504	0.00185965	0.0331099	-1.5918
DTNA	-0.698088	5.84978	-3.7568	0.00265182	0.0395848	-1.81761
GABARAP	-0.698857	7.81758	-4.12575	0.00135273	0.0278708	-1.2541
NUFIP2	-0.699305	6.74425	-4.25576	0.00107068	0.0254689	-0.977624
MFAP1	-0.70085	5.90486	-4.19093	0.00120281	0.026326	-1.03126
TOP2A	-0.701027	8.16241	-4.57606	0.000606948	0.0189655	-0.449536
C12orf73	-0.702214	5.98643	-3.56065	0.00381114	0.0461827	-2.19345
ZNF24	-0.704159	8.77863	-4.38946	0.000843531	0.0222683	-0.790752
MAN1A1	-0.706888	5.06857	-3.94002	0.0018952	0.033593	-1.39396
RPL24	-0.707895	7.33373	-4.4005	0.000827171	0.0221589	-0.74066
NEDD4L	-0.70975	6.50872	-4.0455	0.00156422	0.0302387	-1.34635
ZCRB1	-0.710112	7.35882	-4.03174	0.0016038	0.0306793	-1.41099
TPD52L1	-0.710935	6.30441	-4.40145	0.00082578	0.0221589	-0.687785
IPP	-0.711238	5.64676	-3.9051	0.00202003	0.0347046	-1.52392
C1GALT1C1	-0.71135	5.20183	-3.72802	0.00279623	0.0400646	-1.79615
BID	-0.71144	6.6678	-3.72719	0.00280053	0.0400739	-1.94097
DGAT1	-0.711645	8.01341	-3.80623	0.00242137	0.0376997	-1.84626
TMEM11	-0.71195	6.88252	-3.7489	0.00269069	0.0395848	-1.91203
CCDC84	-0.712681	8.45997	-4.92605	0.000331352	0.014306	0.162409
SMARCE1	-0.715467	7.85413	-4.00514	0.00168319	0.0313767	-1.47586
MYO18A	-0.715665	5.31336	-3.65351	0.00320873	0.0425814	-1.94608
ZBTB11	-0.71613	6.79953	-3.84204	0.00226732	0.0368179	-1.73625
BNIP3L	-0.717906	6.03297	-4.45585	0.000749951	0.0213776	-0.567839
PDLIM4	-0.721042	4.8835	-3.66483	0.00314226	0.0421571	-1.8728
GEMIN4	-0.722946	6.72595	-4.24914	0.00108345	0.0255942	-0.988659
PTPRF	-0.724214	6.45791	-4.16673	0.00125637	0.0268442	-1.12217
TUBA1C	-0.725954	9.42871	-5.13171	0.000233973	0.0117641	0.513997
MARCH5	-0.727327	6.50551	-3.99051	0.0017286	0.0317315	-1.44667
RPL36	-0.730269	9.84652	-4.61533	0.000566644	0.018677	-0.386938
OPTN	-0.730758	5.48167	-3.75757	0.00264807	0.0395848	-1.7752
TET1	-0.731313	5.56497	-3.60288	0.00352403	0.0449673	-2.06903
CPD	-0.732176	7.17301	-5.14808	0.000227638	0.0116853	0.575699
BTN2A2	-0.733671	5.35068	-3.68009	0.00305489	0.0417515	-1.9018
TPBG	-0.736873	4.97044	-3.76065	0.00263309	0.039482	-1.70861
PURB	-0.738135	5.16765	-3.71846	0.00284598	0.0401674	-1.80953
NCAM1	-0.740277	5.5413	-4.08772	0.00144902	0.0288746	-1.18009
CHCHD1	-0.741594	7.1979	-4.20475	0.00117329	0.0261923	-1.08946
CHUK	-0.742685	5.24534	-4.15797	0.00127634	0.0270619	-1.02026
COMMD6	-0.743181	8.74012	-5.38784	0.000152936	0.00941413	0.948939
SAR1A	-0.744445	8.09298	-4.12389	0.00135728	0.0279121	-1.26421
C4orf3	-0.745662	6.91081	-4.56506	0.000618773	0.0191121	-0.43046
TMEM184A	-0.746344	6.10026	-4.37406	0.00086694	0.0226251	-0.720129
BNIP3	-0.748594	7.69446	-4.95308	0.000316432	0.0139855	0.224091
IFT20	-0.748854	4.8221	-3.50426	0.0042321	0.0477366	-2.15873
EPOR	-0.74921	4.33539	-3.4588	0.00460573	0.0498848	-2.17957
GINM1	-0.749639	6.23052	-4.09759	0.00142338	0.0285744	-1.2308
EIF4E3	-0.752456	6.07923	-4.95945	0.000313019	0.0139472	0.310891
CNN3	-0.75272	6.39969	-4.66322	0.000521239	0.0177984	-0.229321
CMTM6	-0.75382	6.2801	-4.14864	0.001298	0.0273077	-1.14196
IP6K1	-0.75443	4.5351	-3.86698	0.002166	0.0361914	-1.46312
FAU	-0.754846	7.43771	-4.42764	0.000788321	0.0217652	-0.6955
CTSB	-0.75968	6.64847	-4.62438	0.000557759	0.0185923	-0.312874
ETS2	-0.760589	6.0043	-3.97357	0.00178276	0.0321396	-1.43615
PLEKHA1	-0.760652	7.38345	-5.42276	0.000144424	0.00934409	1.03231
RHOU	-0.76104	5.48323	-4.17586	0.00123588	0.0265617	-1.01443
NKD2	-0.76188	4.87988	-3.92536	0.00194661	0.0339426	-1.39826
MIB1	-0.762693	7.92182	-5.50933	0.000125406	0.00926455	1.16194
PERP	-0.763144	8.44848	-4.07872	0.00147281	0.0288792	-1.3524
SEC63	-0.767291	8.9236	-3.7227	0.00282382	0.0400767	-2.01197
BAIAP2	-0.772085	4.30461	-3.54563	0.00391897	0.0466912	-2.01766
LITAF	-0.773018	7.26042	-5.42066	0.000144922	0.00934409	1.03262
RPS6KA2	-0.7732	5.52107	-3.76692	0.00260289	0.0392438	-1.76265
RPL23A	-0.774037	10.1962	-5.59213	0.00010967	0.00864813	1.28809
ERO1A	-0.775582	7.9316	-5.57269	0.000113167	0.00879737	1.26652
RPL34	-0.775713	10.5483	-4.56271	0.000621322	0.0191301	-0.480395
CDKN1C	-0.77596	4.48301	-3.46746	0.00453202	0.0494927	-2.18281
FAM89A	-0.785588	4.93058	-4.20081	0.00118164	0.0263251	-0.908002
KCNQ1	-0.786211	4.13626	-3.5718	0.00373309	0.0459438	-1.9485
BBS4	-0.78691	4.56912	-3.78232	0.00253013	0.038411	-1.62049
DOT1L	-0.787813	5.40142	-3.9811	0.00175848	0.0319647	-1.35788
STBD1	-0.789425	4.23505	-3.63085	0.00334611	0.043767	-1.85404
RSL24D1	-0.789992	7.94579	-3.7572	0.00264989	0.0395848	-1.93523
KDM7A	-0.790886	5.7156	-3.68426	0.00303143	0.0414825	-1.93642
ESF1	-0.792593	6.1519	-3.83099	0.00231374	0.0371861	-1.71148
TKT	-0.793283	9.7215	-4.32462	0.0009467	0.0234769	-0.908363
RPL39L	-0.794095	6.15136	-4.22069	0.00114018	0.0258726	-1.00067
OSBPL10	-0.794246	4.48055	-3.80874	0.00241019	0.0376997	-1.56194
MED1	-0.795054	5.84015	-4.01372	0.00165716	0.0311235	-1.34634
SNRPD1	-0.797491	10.2066	-5.01643	0.000284163	0.0133412	0.316221
KIAA1715	-0.798059	6.14408	-3.62961	0.00335384	0.0437832	-2.08178
TUBA1A	-0.798112	4.92874	-3.64726	0.00324607	0.0427646	-1.91053
GFOD1	-0.798661	4.76524	-3.83538	0.00229517	0.0370453	-1.54776
FAM101B	-0.79908	6.08426	-3.72192	0.00282788	0.0400767	-1.90584
MLX	-0.800564	7.19173	-4.46101	0.000743144	0.0213776	-0.626997
NMT1	-0.801969	6.04964	-4.71548	0.000475995	0.0171062	-0.11039
SLC4A7	-0.802775	5.06183	-3.8851	0.0020953	0.0354971	-1.49293
FAM171A1	-0.805425	6.14987	-4.54317	0.000643006	0.019416	-0.4228
ZFP36L1	-0.806381	5.2637	-4.7387	0.000457222	0.0168606	0.00544409
TSPAN14	-0.80738	5.29715	-4.47565	0.00072417	0.0210547	-0.458925
REEP3	-0.807606	7.10251	-4.60082	0.000581208	0.018677	-0.374473
MTND2P28	-0.810299	6.86575	-3.54241	0.00394243	0.0467407	-2.29331
ZMIZ1	-0.810979	4.93092	-3.92694	0.00194101	0.0339426	-1.40145
INPP5F	-0.811531	4.71399	-3.67808	0.00306624	0.0418035	-1.82768
NDUFB4	-0.811787	8.99569	-3.84658	0.0022485	0.0367903	-1.78305
SNRNP35	-0.812607	6.38081	-3.93173	0.00192412	0.0339027	-1.54562
NFIC	-0.813979	6.12551	-3.62733	0.003368	0.0437832	-2.08425
ERH	-0.81611	4.80579	-3.72626	0.00280534	0.0400767	-1.75116
PSAP	-0.816308	8.99932	-4.21717	0.00114741	0.0258726	-1.10354
QRICH1	-0.816708	4.82025	-4.10487	0.00140474	0.0283175	-1.06747
HMGB1P5	-0.81679	6.20458	-3.98662	0.00174089	0.0318031	-1.43096
GADD45A	-0.818092	5.84894	-3.45947	0.00459991	0.049871	-2.36557
C2orf69	-0.818667	4.49855	-4.10858	0.00139537	0.0283175	-1.02439
HSF1	-0.826156	4.40104	-4.01241	0.00166109	0.0311235	-1.18553
RAB31	-0.826835	5.59464	-4.0241	0.00162619	0.0309457	-1.30134
PDE12	-0.826998	6.63219	-4.01522	0.00165265	0.0311235	-1.40933
P4HA2	-0.82872	5.62209	-4.70144	0.000487733	0.0173505	-0.0951874
RGS10	-0.834556	4.76542	-3.61039	0.00347538	0.044554	-1.95755
CLCN2	-0.83616	4.33081	-3.95376	0.0018483	0.0331032	-1.28262
ATAD5	-0.836309	5.61523	-4.82515	0.000393868	0.015629	0.120685
KLF6	-0.837303	6.42397	-4.89532	0.000349206	0.0146525	0.174949
CKLF	-0.840089	4.95834	-4.31782	0.000958247	0.0236103	-0.70235
GLB1	-0.841477	6.50852	-4.87419	0.000362072	0.0149198	0.133039
FRRS1L	-0.843004	3.98347	-3.59083	0.00360364	0.0452457	-1.89428
EIF2B5	-0.843251	4.53805	-3.84346	0.0022614	0.0367903	-1.50601
PLA2G16	-0.846894	6.02486	-4.48325	0.000714521	0.020997	-0.51828
PMEPA1	-0.851156	4.79496	-3.99498	0.0017146	0.0316926	-1.26238
RNF24	-0.854333	5.24137	-3.74235	0.00272336	0.0395848	-1.77469
FN1	-0.854502	8.22444	-4.01757	0.00164561	0.0311235	-1.46125
HACD1	-0.855589	5.19349	-4.38839	0.000845143	0.0222683	-0.602507
SPAG9	-0.86814	6.55623	-5.14936	0.000227151	0.0116853	0.603533
SCARB2	-0.868595	6.5383	-4.86536	0.000367588	0.0150341	0.115989
HNRNPH3	-0.869874	8.73698	-4.25038	0.00108106	0.0255928	-1.04211
TBCC	-0.870675	4.00931	-3.4582	0.00461085	0.049891	-2.13773
RND2	-0.872628	5.27621	-4.10322	0.00140894	0.0283364	-1.12241
PFKP	-0.873104	3.76331	-3.47862	0.00443887	0.0490963	-2.06779
ETFBKMT	-0.874179	5.72984	-3.74112	0.00272954	0.0395848	-1.83346
FSD2	-0.874817	6.02991	-3.49951	0.00426967	0.0479162	-2.31088
BTG3	-0.87636	4.6713	-3.51096	0.00417973	0.0476272	-2.12736
MXI1	-0.879971	7.14665	-5.40512	0.00014866	0.00941413	1.01034
NKX6-2	-0.881056	5.04959	-4.08007	0.00146921	0.0288746	-1.13841
RPL26	-0.8824	8.89214	-4.85948	0.000371316	0.0150741	0.0433131
POLR3G	-0.883698	4.58659	-4.20484	0.0011731	0.0261923	-0.862413
ITPRIPL2	-0.883888	4.41423	-3.65509	0.00319939	0.0425814	-1.83258
RAB6B	-0.888988	5.09213	-4.21376	0.00115446	0.0259304	-0.902957
L3MBTL3	-0.889119	4.3914	-3.58212	0.00366231	0.0455131	-1.96235
PRKAR2A	-0.896746	8.00566	-5.19055	0.000212027	0.0111732	0.624458
HLA-DPA1	-0.897443	5.32888	-4.87044	0.000364404	0.0149597	0.22667
TTLL7	-0.89953	4.94557	-4.1193	0.0013686	0.0280921	-1.0559
KIF5C	-0.904385	3.78118	-3.6682	0.00312278	0.0421003	-1.72866
C7orf55	-0.904901	8.01494	-5.38849	0.000152772	0.00941413	0.958619
SS18L2	-0.906028	7.08234	-4.2427	0.00109603	0.0257611	-1.0162
DNAJB5	-0.907902	4.06129	-3.80841	0.00241169	0.0376997	-1.51161
TMEM65	-0.909496	7.55492	-5.25368	0.000190869	0.0105266	0.743063
WTIP	-0.909841	4.37348	-3.82812	0.00232594	0.0372549	-1.51405
RPL27	-0.910426	8.90068	-5.26898	0.000186083	0.0104064	0.74796
MSX1	-0.911181	5.41387	-4.40982	0.000813604	0.0220053	-0.588024
ZNF226	-0.911852	5.54377	-3.70709	0.00290633	0.0405813	-1.87503
JUN	-0.916341	9.64172	-6.19427	4.2578e-05	0.00576443	2.2542
ZSWIM7	-0.917716	5.25408	-3.84411	0.00225871	0.0367903	-1.59027
SLC35G1	-0.918171	3.80117	-4.04222	0.00157356	0.0303125	-1.06298
LINGO1	-0.92013	3.87165	-3.95203	0.00185413	0.0331099	-1.23151
COLEC12	-0.921232	4.5495	-3.74852	0.00269258	0.0395848	-1.67948
ELOVL5	-0.922289	4.8006	-3.48791	0.00436277	0.0485979	-2.18591
EIF4A2	-0.923864	6.93363	-6.0492	5.32326e-05	0.00620727	2.06255
FBLN1	-0.924997	3.48805	-3.59679	0.00356406	0.0450649	-1.81904
SDF2	-0.927601	5.07548	-3.98933	0.00173232	0.0317315	-1.30539
MAP3K13	-0.927853	7.66812	-5.63084	0.000103041	0.00841938	1.36844
SDC1	-0.928444	4.07491	-3.86243	0.00218413	0.0363834	-1.41618
CBL	-0.929791	5.69044	-5.09574	0.000248552	0.0123275	0.577634
NUP205	-0.931075	5.36255	-4.60887	0.000573076	0.018677	-0.231125
TRNP1	-0.935306	4.33122	-3.53998	0.00396026	0.0467407	-2.03131
CACNB4	-0.93533	3.83647	-3.59692	0.00356321	0.0450649	-1.86414
KIAA0930	-0.937212	6.57132	-5.14823	0.000227581	0.0116853	0.60081
RPS29	-0.938211	9.51249	-5.94792	6.23218e-05	0.00658584	1.86503
KYAT1	-0.938724	4.90805	-3.91485	0.00198435	0.0343609	-1.42064
SUZ12	-0.94074	6.36502	-4.60469	0.000577282	0.018677	-0.330356
CDK1	-0.941554	7.87732	-6.26132	3.844e-05	0.00547196	2.36923
KCNK1	-0.942552	4.99402	-4.86197	0.000369736	0.0150657	0.244717
ZNF567	-0.943052	3.17284	-3.57918	0.00368239	0.0455561	-1.80998
CETN3	-0.951187	7.68413	-5.46197	0.00013546	0.00933765	1.08905
COX17	-0.953299	6.95951	-4.57571	0.000607325	0.0189655	-0.413527
NDRG4	-0.953547	4.97854	-5.01256	0.00028603	0.0133412	0.502709
SLC2A11	-0.954151	4.95107	-4.36071	0.000887753	0.0227737	-0.625374
FAM171B	-0.958423	4.05165	-3.57667	0.00369956	0.0456654	-1.92871
VMP1	-0.95978	7.75604	-5.27015	0.000185722	0.0104064	0.765358
SREBF1	-0.963458	7.24833	-4.92576	0.000331514	0.014306	0.190694
ALKBH5	-0.963519	3.74443	-4.22642	0.00112852	0.0258726	-0.732082
NUP62	-0.96435	6.00092	-4.74531	0.000452022	0.0168606	-0.0538868
TUBB2B	-0.965638	7.9137	-3.74663	0.00270194	0.0395848	-1.95395
CRELD1	-0.970721	4.86071	-4.78346	0.000423185	0.0162186	0.122969
MRPS17	-0.970849	5.78976	-5.13189	0.000233902	0.0117641	0.630169
COL13A1	-0.973393	3.04268	-3.51925	0.0041158	0.0473033	-1.8996
ID4	-0.981	6.29855	-4.8936	0.000350238	0.0146525	0.180348
CHM	-0.982758	4.54999	-4.5993	0.000582752	0.018677	-0.164644
EIF1	-0.9851	12.4658	-4.82171	0.000396202	0.015629	-0.0184439
CD83	-0.986122	4.57706	-4.59599	0.000586137	0.0187307	-0.173081
IDS	-0.98691	7.92691	-3.92964	0.00193148	0.0339236	-1.61656
ASAP1	-0.989598	6.16466	-5.6289	0.000103363	0.00841938	1.42648
RP6-24A23.6	-0.990346	6.02509	-4.11806	0.00137166	0.0281006	-1.17501
DNAJC12	-0.990694	4.26944	-3.69555	0.00296887	0.0409846	-1.74114
PTK2	-0.992449	6.61854	-5.65644	9.88893e-05	0.00841938	1.44523
RPL38	-0.994789	11.237	-5.32905	0.000168478	0.00982281	0.850178
MGARP	-0.996246	3.39833	-3.85817	0.00220125	0.036502	-1.34236
CLK3	-1.00118	3.44766	-3.83385	0.0023016	0.0370453	-1.39132
SMARCD3	-1.00183	7.03889	-4.13112	0.00133969	0.0278487	-1.21724
RPL32P3	-1.00188	4.06618	-3.85173	0.00222736	0.0366865	-1.43432
UPP1	-1.01128	5.45238	-3.80472	0.00242807	0.0377209	-1.68543
APLP1	-1.01561	2.69132	-3.52326	0.0040852	0.0472116	-1.84805
RHOA	-1.0175	8.29487	-7.00645	1.28545e-05	0.00299943	3.47905
DDX21	-1.01948	9.334	-5.49155	0.000129085	0.00929864	1.1211
PLCE1	-1.0204	5.84868	-5.95347	6.17835e-05	0.00658584	1.96939
PMAIP1	-1.02369	7.55364	-5.21504	0.000203542	0.0108831	0.677595
IRS2	-1.02577	5.99754	-4.82419	0.000394516	0.015629	0.0838934
CRHR1-IT1	-1.02683	6.02714	-5.02667	0.000279277	0.0131947	0.430643
ZNF230	-1.02814	3.64693	-3.83563	0.00229411	0.0370453	-1.4121
PDLIM3	-1.03063	4.4471	-4.72409	0.000468939	0.0169958	0.0608356
AMIGO2	-1.03576	4.57219	-4.28182	0.00102188	0.0248355	-0.724057
CDC25A	-1.04754	6.04462	-4.50517	0.00068745	0.0203652	-0.48112
EIF1B	-1.05023	7.17119	-4.7425	0.000454222	0.0168606	-0.126706
C9orf72	-1.05253	2.98392	-3.67601	0.00307799	0.0418035	-1.61504
ASPHD2	-1.06316	4.7652	-4.15628	0.00128025	0.0270904	-0.969034
MFSD14C	-1.06775	4.11888	-4.13967	0.00131916	0.0275416	-0.926298
RUNX1T1	-1.06831	4.23335	-4.27157	0.00104081	0.0250732	-0.705546
FBN1	-1.07014	3.69011	-3.69994	0.00294494	0.0408601	-1.66012
RPL23	-1.07216	11.2019	-7.1283	1.0821e-05	0.00275835	3.65121
TCF7L1	-1.07516	2.97282	-3.90546	0.00201871	0.0347046	-1.21114
DNAJA1	-1.07807	7.27326	-4.90036	0.000346213	0.0145956	0.145729
COTL1	-1.0791	4.06699	-3.81893	0.00236551	0.0375423	-1.49338
METRN	-1.07937	4.27648	-4.4139	0.000807746	0.0219151	-0.460027
GAREM1	-1.08026	3.26924	-4.19039	0.00120397	0.026326	-0.745724
GSTO2	-1.08059	4.42392	-3.73382	0.0027665	0.039847	-1.69087
ARSG	-1.08197	5.08561	-5.11682	0.000239896	0.0119523	0.668703
METTL12	-1.08513	5.60338	-5.33458	0.000166946	0.00978555	0.986457
TTC32	-1.08585	4.16651	-4.02669	0.00161856	0.0309077	-1.13283
CASS4	-1.08602	2.774	-3.80056	0.00244672	0.0378258	-1.37275
MYO9B	-1.08603	4.43893	-4.588	0.000594391	0.0188439	-0.173217
PAQR8	-1.08819	5.75689	-5.87688	6.96682e-05	0.00697177	1.85496
SF3B6	-1.08887	6.95966	-4.18823	0.00120867	0.0263385	-1.11005
TCAF1	-1.09355	5.5295	-5.43913	0.000140609	0.00934409	1.16563
ZNF419	-1.0943	5.41281	-3.70938	0.00289405	0.0405813	-1.85548
STXBP1	-1.10024	6.11841	-4.2168	0.00114816	0.0258726	-1.0048
DRAM2	-1.10244	6.20073	-5.22928	0.000198773	0.0107327	0.7613
MGAT5	-1.10895	3.10353	-3.83587	0.00229312	0.0370453	-1.34758
TBC1D5	-1.11102	5.13186	-5.65865	9.85406e-05	0.00841938	1.55493
SORBS1	-1.11262	3.08403	-4.14741	0.00130088	0.027316	-0.80202
SPATA1	-1.11577	2.95031	-3.46595	0.00454476	0.049518	-1.98193
C14orf119	-1.11625	7.43125	-3.94029	0.00189426	0.033593	-1.58136
LYPD6	-1.11726	3.4753	-4.29535	0.000997475	0.0244402	-0.584162
GP1BB	-1.11758	5.5367	-5.45861	0.000136204	0.00933765	1.19705
CLDN11	-1.12132	2.70986	-3.47226	0.00449171	0.0492829	-1.93985
FRMD4B	-1.12273	4.48051	-5.67439	9.60848e-05	0.00841938	1.62714
SDC2	-1.12431	5.92057	-5.87417	6.99658e-05	0.00697177	1.83867
FGFR1	-1.12477	7.77398	-5.21198	0.000204583	0.0108856	0.666287
TLCD2	-1.12859	3.56371	-3.71819	0.00284737	0.0401674	-1.61153
IGDCC3	-1.13031	4.05794	-4.664	0.000520531	0.0177984	-0.00527616
ZNF264	-1.1314	4.9903	-4.8004	0.000411006	0.0159027	0.139331
PKIB	-1.13424	4.27701	-4.81157	0.000403176	0.0157829	0.226166
VCL	-1.13713	8.27924	-6.9815	1.3319e-05	0.00299943	3.44309
EPHB2	-1.14376	5.15139	-5.55612	0.000116242	0.0089727	1.38815
JAG2	-1.14507	5.94444	-6.19258	4.26881e-05	0.00576443	2.33576
PLCD3	-1.14984	5.50831	-5.61103	0.000106379	0.00857371	1.44805
LAMA1	-1.15588	3.6427	-3.46715	0.00453466	0.0494927	-2.07224
COL5A1	-1.1579	5.12921	-4.3438	0.000914885	0.0229855	-0.67484
CXCR5	-1.15858	4.11937	-4.41987	0.000799253	0.0218773	-0.433322
TRMT11	-1.16625	4.13868	-5.17387	0.000218021	0.0114341	0.84374
CENPQ	-1.17372	4.74155	-3.89434	0.00206017	0.0351737	-1.43803
EZH1	-1.17513	2.27001	-3.67122	0.00310537	0.0419341	-1.54451
TMEM25	-1.17974	4.20889	-3.46112	0.00458582	0.0497675	-2.15881
SLC39A6	-1.18177	5.75602	-5.9423	6.28721e-05	0.00658584	1.95847
NME7	-1.18647	7.31709	-4.41653	0.000803996	0.0218773	-0.711272
TFPI2	-1.19772	2.6281	-3.62552	0.00337931	0.0437832	-1.6618
MYBBP1A	-1.20014	3.68715	-3.70866	0.00289788	0.0405813	-1.6441
HSPA1B	-1.20109	4.63252	-6.12649	4.72438e-05	0.00588453	2.319
EGFR	-1.20421	3.83923	-4.3598	0.000889191	0.0227737	-0.509063
BEX5	-1.20449	4.76631	-5.87558	6.98109e-05	0.00697177	1.92469
MEX3A	-1.20587	4.35483	-5.5516	0.000117095	0.00897534	1.44032
ITPRIP	-1.20657	3.84537	-4.43384	0.000779712	0.0216591	-0.381095
RGS9	-1.20658	4.92661	-5.658	9.86434e-05	0.00841938	1.56966
YAP1	-1.20707	4.52845	-5.95692	6.14516e-05	0.00658584	2.06533
EXTL2	-1.21173	4.98079	-5.32287	0.000170204	0.00987096	1.0211
MOB3B	-1.21239	5.65075	-5.54288	0.000118761	0.00903985	1.3256
COL1A1	-1.21328	5.28159	-6.57674	2.39595e-05	0.0042358	2.95662
NEFL	-1.21452	5.82819	-7.44078	7.01764e-06	0.00256401	4.15461
UNK	-1.22092	2.99932	-4.51884	0.000671103	0.0200435	-0.161635
KLF2	-1.2257	3.0181	-4.18117	0.00122411	0.0265167	-0.737567
RNF157	-1.22774	4.15997	-4.79905	0.000411968	0.0159027	0.215535
MAFG	-1.23461	6.18377	-5.89275	6.79509e-05	0.00696084	1.85004
KRT10	-1.23945	4.59671	-4.82143	0.000396393	0.015629	0.213448
SMS	-1.24076	4.74921	-5.23527	0.000196801	0.0106789	0.896079
PPP1R15A	-1.24174	3.68148	-4.05466	0.00153844	0.0298457	-1.02735
CHRD	-1.24387	3.46652	-4.9158	0.000337197	0.0144279	0.467475
TJP2	-1.24422	3.04091	-3.79005	0.00249443	0.0382398	-1.42097
INSIG1	-1.2481	5.71524	-4.79193	0.000417051	0.0160396	0.0535745
PXYLP1	-1.25668	5.06567	-5.4975	0.000127841	0.00927992	1.29998
TIMP2	-1.25794	5.19855	-5.9401	6.30885e-05	0.00658584	1.99576
HSPA13	-1.25992	6.60058	-5.667	9.72291e-05	0.00841938	1.46329
CSTF3	-1.26015	6.80576	-6.13873	4.63631e-05	0.00585242	2.2074
SBF1	-1.26029	9.55517	-3.77507	0.00256414	0.0387924	-1.91509
TMEM255A	-1.26278	3.32009	-4.93156	0.000328249	0.0142775	0.502871
IRF1	-1.26713	3.57456	-5.12345	0.000237238	0.0118738	0.80082
RTN4	-1.2691	6.44045	-7.25961	9.00714e-06	0.00269389	3.87955
TBX2	-1.27438	2.86724	-3.50883	0.0041963	0.047658	-1.89543
SAT1	-1.27651	5.85037	-5.20472	0.000207073	0.0109649	0.747987
LDLR	-1.27745	3.08166	-4.02518	0.00162302	0.0309389	-1.01388
MED31	-1.28736	5.70774	-3.78351	0.0025246	0.0383802	-1.75321
B4GALT5	-1.29014	5.33941	-6.0739	5.1236e-05	0.00620727	2.19397
OTUD1	-1.29284	5.21244	-7.06914	1.17619e-05	0.00293004	3.66642
HES1	-1.29927	9.10366	-4.76647	0.000435783	0.0165855	-0.120151
KCNK15	-1.3008	6.32227	-4.97515	0.000304776	0.0138616	0.319569
ANKRD29	-1.30183	3.65988	-4.0798	0.00146994	0.0288746	-0.980557
MYADM	-1.30361	3.99296	-4.35673	0.000894072	0.0227737	-0.530421
GALNT16	-1.30448	5.92106	-6.37037	3.25941e-05	0.00490932	2.60931
DMRTA2	-1.30531	1.87328	-3.65138	0.00322139	0.0426184	-1.5467
CNNM4	-1.30585	2.10629	-3.7326	0.00277271	0.0398841	-1.42578
RFX2	-1.30757	3.71641	-4.65519	0.000528577	0.0179929	0.0109988
GABBR2	-1.30829	3.16427	-5.08832	0.000251674	0.0123704	0.765737
TAF5	-1.3086	3.46771	-4.97004	0.000307433	0.0139247	0.556758
BCL6	-1.31124	2.50196	-4.10461	0.00140541	0.0283175	-0.825367
CXXC5	-1.31869	3.90912	-5.46233	0.000135379	0.00933765	1.3261
NLRP1	-1.32312	1.73273	-3.54881	0.00389586	0.0465676	-1.70997
PTPRD	-1.3239	2.76288	-4.36709	0.000877738	0.0226908	-0.400346
BACE2	-1.33813	6.11045	-6.69402	2.01663e-05	0.00374649	3.08203
KCNQ2	-1.341	3.99545	-3.59359	0.00358524	0.0451314	-1.89084
PMP22	-1.35212	3.33652	-5.03491	0.000275412	0.0130684	0.67079
ZNF480	-1.3546	3.73524	-4.53128	0.000656582	0.0197714	-0.202351
SHISA5	-1.35712	5.66844	-7.19093	9.91161e-06	0.0027329	3.81698
LMOD1	-1.36133	3.11724	-3.92329	0.001954	0.0339426	-1.19566
PHLDB2	-1.36151	4.89322	-6.97188	1.35027e-05	0.00299943	3.54185
ZNF680	-1.36373	2.24655	-3.88411	0.0020991	0.0355065	-1.17992
SMN2	-1.36506	2.82751	-4.25413	0.0010738	0.0254761	-0.596223
LHX1	-1.36999	3.25067	-4.94387	0.000321435	0.0141155	0.527121
NSG1	-1.37214	4.43995	-5.6328	0.000102717	0.00841938	1.56389
IER5L	-1.3746	1.93383	-3.61839	0.00342424	0.0441046	-1.60589
CYTH1	-1.38169	2.64853	-3.62708	0.00336958	0.0437832	-1.66139
PFKFB3	-1.38359	3.03043	-4.92248	0.000333377	0.01433	0.503582
RRP7BP	-1.38467	3.67503	-5.28433	0.000181408	0.0103563	1.05497
NAV1	-1.38848	4.198	-5.36687	0.000158298	0.00941413	1.15422
CYR61	-1.3935	5.24412	-5.98355	5.89501e-05	0.00652678	2.06033
ABHD15	-1.40792	4.06232	-4.66449	0.000520088	0.0177984	-0.00485201
ZNF568	-1.41053	2.80936	-4.01287	0.00165972	0.0311235	-1.0081
EFHD1	-1.41167	3.44863	-4.58428	0.000598274	0.0188439	-0.0862122
DRAM1	-1.41224	2.99242	-4.03893	0.00158298	0.0304403	-0.980903
SLCO5A1	-1.42279	2.52856	-3.75178	0.00267647	0.0395848	-1.43178
THRA	-1.43533	2.33789	-3.54132	0.00395046	0.0467407	-1.775
CSRNP1	-1.43717	2.69393	-4.14563	0.00130507	0.0273322	-0.77033
ARL4D	-1.43775	6.82372	-5.6054	0.000107348	0.00858861	1.35307
CACNA1C	-1.43928	2.60642	-4.96163	0.000311865	0.0139472	0.578361
KCNJ14	-1.44177	1.88002	-3.57237	0.00372915	0.0459438	-1.67951
AC008522.1	-1.44261	3.00991	-3.59608	0.00356879	0.0450662	-1.75939
GMDS	-1.44283	3.79934	-5.57549	0.000112656	0.00879737	1.51083
GRK5	-1.44524	3.84638	-6.10676	4.87018e-05	0.00599798	2.32139
GLT8D2	-1.44541	3.81321	-4.01438	0.00165517	0.0311235	-1.11375
PRSS23	-1.44638	5.94297	-6.43196	2.97158e-05	0.00479265	2.70108
GPR155	-1.44955	4.00079	-5.3646	0.000158892	0.00941413	1.16393
CDKN2B	-1.45041	3.50705	-5.06522	0.000261665	0.0126668	0.710143
PPM1N	-1.4575	4.12772	-6.36698	3.27612e-05	0.00490932	2.69815
MID1	-1.47319	6.7018	-9.21078	7.47102e-07	0.000664518	6.36235
CDH4	-1.47399	2.63061	-3.46791	0.00452823	0.0494927	-1.93756
SEC61G	-1.47452	4.50032	-6.13816	4.64035e-05	0.00585242	2.34347
EMILIN2	-1.475	2.36206	-4.41627	0.000804358	0.0218773	-0.297719
CREM	-1.47974	5.07803	-8.02461	3.22532e-06	0.00165669	4.94023
SBK1	-1.49044	2.87493	-4.58682	0.000595622	0.0188439	-0.0399611
FEZ1	-1.49203	2.81368	-5.43045	0.00014262	0.00934409	1.30916
NRCAM	-1.4937	3.44011	-4.88873	0.000353167	0.0147189	0.424524
SH3PXD2B	-1.49889	2.26461	-3.611	0.00347141	0.044554	-1.64719
CRMP1	-1.50818	2.03708	-3.55188	0.00387375	0.0465585	-1.72638
ADCY9	-1.51312	2.99321	-4.21632	0.00114916	0.0258726	-0.674885
NOTCH3	-1.51416	4.70753	-5.6269	0.000103696	0.00841938	1.53613
MERTK	-1.51576	4.34172	-5.21689	0.000202914	0.0108831	0.898802
SEPT9	-1.51852	2.11652	-4.21614	0.00114953	0.0258726	-0.619354
MLLT11	-1.52197	3.75361	-4.2804	0.00102449	0.0248439	-0.638623
SEZ6L2	-1.52206	5.38382	-6.9154	1.46377e-05	0.00308547	3.44185
TUBA4A	-1.52835	3.72307	-5.41432	0.000146436	0.00937743	1.26012
MYO1D	-1.55959	4.18468	-6.34158	3.40396e-05	0.00490932	2.65934
GRIP2	-1.55987	4.77796	-7.13324	1.07461e-05	0.00275835	3.76911
HSPA8	-1.56196	4.45634	-4.77401	0.000430147	0.016428	0.145521
PHLDA2	-1.56527	7.24261	-8.00642	3.30239e-06	0.00165669	4.87098
C16orf92	-1.56851	2.86671	-4.52231	0.000667019	0.0200307	-0.146927
KCNC1	-1.57992	1.37417	-3.50568	0.00422096	0.0477366	-1.76894
GFPT2	-1.58347	1.49254	-3.85131	0.00222911	0.0366865	-1.2107
NHS	-1.58799	3.11583	-4.54466	0.000641323	0.019416	-0.126675
P4HA1	-1.58824	4.73788	-6.16441	4.45706e-05	0.00581594	2.37081
MAPT	-1.59156	4.52072	-5.25291	0.000191113	0.0105266	0.943929
CHRNA3	-1.59942	1.30788	-3.65924	0.00317493	0.0425433	-1.52173
CPT1A	-1.6008	5.92603	-7.74331	4.66722e-06	0.00189472	4.55753
HOMER2	-1.60839	6.44847	-5.96431	6.07467e-05	0.00658584	1.94842
HPCA	-1.62441	4.08713	-5.51654	0.000123946	0.00924199	1.40166
RAB12	-1.62838	5.12759	-8.2197	2.50947e-06	0.00152813	5.18439
ARID3A	-1.63365	6.14963	-7.54861	6.06046e-06	0.002292	4.28842
METRNL	-1.64784	5.09381	-7.1865	9.97318e-06	0.0027329	3.8336
ZNF285	-1.65171	1.76761	-3.48358	0.00439811	0.0488922	-1.82077
CAV1	-1.66237	3.21952	-4.40374	0.000822432	0.0221491	-0.373917
MGLL	-1.66481	1.39664	-3.62799	0.0033639	0.0437832	-1.57123
ADAMTS1	-1.66789	6.34497	-9.32487	6.54013e-07	0.000651694	6.49621
DAB2	-1.67494	3.53704	-6.05354	5.28755e-05	0.00620727	2.24765
RASA4	-1.68433	3.80929	-5.37334	0.000156625	0.00941413	1.18991
HIST1H2BN	-1.69157	2.77736	-4.60552	0.000576451	0.018677	-0.00358006
NUMA1	-1.69208	3.75766	-4.55601	0.000628675	0.0192483	-0.162032
RDM1	-1.69769	3.68534	-6.56362	2.44288e-05	0.00425023	2.98471
CA12	-1.71677	3.4146	-5.8407	7.37559e-05	0.0071659	1.93108
TRAPPC2B	-1.72314	2.98999	-4.66984	0.000515268	0.0177984	0.090992
CALY	-1.72597	3.4109	-6.34824	3.36996e-05	0.00490932	2.67524
TOX	-1.72784	1.98478	-3.81674	0.00237507	0.037573	-1.27642
NFATC1	-1.73155	3.71111	-6.52716	2.57848e-05	0.00431077	2.93341
MYCL	-1.73367	1.4112	-3.93158	0.00192465	0.0339027	-1.08494
GREB1	-1.7425	2.44668	-5.34472	0.000164178	0.00967503	1.16819
INHBB	-1.74347	2.0276	-5.01258	0.000286023	0.0133412	0.636601
KALRN	-1.74439	1.02241	-3.5201	0.00410932	0.0473033	-1.74932
KLF10	-1.74648	5.38448	-5.44213	0.00013992	0.00934409	1.18292
BASP1	-1.74737	4.91016	-7.25274	9.09352e-06	0.00269389	3.92957
CD40	-1.74807	2.47932	-5.45649	0.000136677	0.00933765	1.3378
ARSJ	-1.75673	1.31176	-3.67374	0.00309091	0.0418782	-1.49847
ZNF462	-1.75989	2.86721	-5.89555	6.76531e-05	0.00696084	2.00542
FAM26E	-1.76746	1.73075	-4.44545	0.000763859	0.0214658	-0.258725
STUM	-1.77371	2.18037	-3.84418	0.00225844	0.0367903	-1.24263
ULBP2	-1.80333	2.34471	-4.55054	0.000634733	0.0193468	-0.0781058
SLIT3	-1.80377	1.30406	-3.76349	0.00261937	0.0394381	-1.35562
FOXL1	-1.81148	1.15308	-3.57963	0.00367928	0.0455561	-1.65164
CELF4	-1.81987	3.32432	-4.70749	0.000482637	0.0172882	0.13121
TXNIP	-1.82229	4.47656	-7.25491	9.06613e-06	0.00269389	3.93886
SLC7A10	-1.83211	3.28452	-3.80334	0.00243425	0.0377209	-1.42604
ANKRD34B	-1.89931	1.7214	-3.53784	0.00397606	0.0467614	-1.72761
HLA-DPB1	-1.9021	2.92658	-5.09005	0.000250943	0.0123704	0.776888
CSPG4	-1.91963	1.43671	-3.72089	0.00283323	0.0400767	-1.42122
RHOB	-1.93064	2.42084	-4.22514	0.00113111	0.0258726	-0.617231
CLU	-1.93074	4.38771	-6.05896	5.24341e-05	0.00620727	2.22889
HSPA2	-1.94691	2.66151	-4.992	0.000296177	0.0135833	0.626046
C10orf11	-1.99144	2.93712	-3.67563	0.00308018	0.0418035	-1.61007
SLC2A3	-2.00212	2.87786	-6.54909	2.49599e-05	0.00427478	2.92482
FLNC	-2.01274	1.40845	-4.32492	0.000946197	0.0234769	-0.471454
CRABP2	-2.02361	1.04333	-3.81478	0.00238362	0.037573	-1.28899
GRM4	-2.03172	1.04288	-3.46773	0.00452975	0.0494927	-1.83117
IL32	-2.03422	1.82993	-4.73665	0.00045885	0.0168606	0.199104
ADAMTSL5	-2.04497	0.74145	-3.74417	0.00271425	0.0395848	-1.42391
ATP6V1G2	-2.04821	0.460634	-3.59343	0.0035863	0.0451314	-1.67999
CAND2	-2.06073	0.997853	-3.48023	0.00442556	0.0490641	-1.81268
RBFOX3	-2.06156	2.39388	-5.05101	0.000268018	0.0128286	0.716586
GPR62	-2.06822	1.81772	-4.82171	0.000396204	0.015629	0.327497
GEM	-2.08046	0.834644	-4.1983	0.00118698	0.026326	-0.737667
FLI1	-2.08261	2.06378	-5.07089	0.000259175	0.0126668	0.727928
EDA	-2.08789	0.799971	-4.11362	0.00138271	0.0281184	-0.867178
ST8SIA4	-2.10704	1.78951	-4.69979	0.000489126	0.0173505	0.139115
TIMP3	-2.1536	5.71179	-11.0988	9.59368e-08	0.000150223	8.33218
IL10RA	-2.15619	2.14944	-5.27962	0.000182828	0.0103833	1.04846
WNT11	-2.162	1.28711	-4.51307	0.000677949	0.0201382	-0.202369
AC105052.1	-2.17148	2.67411	-6.03198	5.4673e-05	0.00624241	2.18964
LMCD1	-2.17775	4.29578	-5.46414	0.00013498	0.00933765	1.30425
ST3GAL1	-2.21504	3.4553	-6.988	1.31962e-05	0.00299943	3.5584
ATF3	-2.2449	6.51002	-9.16525	7.88134e-07	0.000664518	6.31107
CCND1	-2.24938	3.80727	-4.51606	0.000674394	0.020087	-0.235354
KHDRBS3	-2.25349	6.41105	-7.90323	3.7786e-06	0.00165669	4.75299
PLAC1	-2.34607	1.82444	-4.82736	0.000392369	0.015629	0.336748
PROCR	-2.3514	2.56523	-5.48817	0.000129796	0.00929864	1.38966
AFAP1L2	-2.3664	0.609329	-3.69314	0.00298212	0.0410213	-1.5149
TMEM151B	-2.37837	1.18227	-4.47935	0.000719459	0.0210547	-0.268298
FOSL2	-2.38097	3.13317	-6.93925	1.41467e-05	0.00304042	3.46981
HES2	-2.40285	1.95539	-4.4521	0.000754926	0.0214372	-0.237956
CHRNA4	-2.42164	2.6633	-5.63137	0.000102953	0.00841938	1.60767
SNX19	-2.42643	2.79253	-7.29715	8.55034e-06	0.00269389	3.87825
NRG2	-2.46309	1.56908	-5.28938	0.000179896	0.0103238	0.969404
SLC6A16	-2.47821	1.66946	-4.93622	0.000325655	0.0142211	0.480372
PRR5L	-2.49158	2.1381	-4.60071	0.000581318	0.018677	0.00268185
G0S2	-2.4957	4.20612	-7.27214	8.85187e-06	0.00269389	3.96112
BHLHE40	-2.53247	4.94368	-13.7246	8.5645e-09	3.67856e-05	10.3926
HES7	-2.54958	2.12426	-6.96262	1.36823e-05	0.00299943	3.29942
FLRT1	-2.56339	1.44797	-4.47647	0.000723126	0.0210547	-0.236229
MAOA	-2.58209	1.2515	-5.67114	9.65867e-05	0.00841938	1.38986
INSC	-2.58431	1.85498	-4.73336	0.00046147	0.0168606	0.196196
TMEM100	-2.61991	2.9925	-6.68075	2.05615e-05	0.00375625	3.11331
NKX3-1	-2.62574	1.2895	-5.39765	0.000150493	0.00941413	1.04541
IGF2	-2.64256	2.29239	-7.3809	7.61763e-06	0.00268047	3.85026
C10orf10	-2.6612	2.91318	-7.93031	3.64693e-06	0.00165669	4.65504
CALCB	-2.67397	4.60688	-13.5333	1.00681e-08	3.67856e-05	10.1642
FAM131B	-2.79554	1.48836	-5.99217	5.8164e-05	0.00650546	1.88034
GADD45B	-2.88833	1.63514	-6.05161	5.3034e-05	0.00620727	2.00597
NDRG1	-2.94514	2.70637	-9.61472	4.69019e-07	0.000571213	6.31498
CACNA1G	-2.95937	0.447348	-5.00066	0.000291858	0.0134981	0.24387
PRKCB	-3.03168	3.56503	-9.00378	9.54226e-07	0.000747091	5.97291
TNFRSF9	-3.17406	3.68318	-4.27735	0.00103009	0.0249245	-0.636592
ACHE	-3.22109	1.33533	-6.99271	1.3108e-05	0.00299943	2.97017
SNAI2	-3.43287	3.91208	-9.95604	3.20233e-07	0.000438759	7.0097
DDR2	-3.45895	4.90241	-9.35423	6.32127e-07	0.000651694	6.50124
AR	-3.57383	-0.0182652	-4.64471	0.000538328	0.0181557	-0.379756
SPARC	-3.60574	1.93375	-8.38467	2.03638e-06	0.00131299	4.73554
CD44	-3.68577	0.0530945	-4.73642	0.00045903	0.0168606	-0.239341
SCARA5	-3.73185	2.25454	-6.72111	1.93841e-05	0.00374649	3.04257
FAM72B	-3.80629	0.941983	-4.11499	0.00137929	0.0281011	-0.844032
PCK1	-3.92447	3.74086	-12.2704	3.09001e-08	6.77391e-05	8.94861
C11orf96	-4.00648	7.99622	-13.1752	1.37049e-08	3.7555e-05	10.248
LUM	-4.03359	0.0530174	-5.70436	9.15872e-05	0.00837091	0.849687
TMEM179B	-4.17484	5.29847	-4.19193	0.00120065	0.026326	-0.96508
PTX3	-4.27846	1.5147	-7.81003	4.27196e-06	0.00180096	3.90866
KRT222	-4.46449	-0.257004	-5.70397	9.16439e-05	0.00837091	0.654924
C8orf4	-4.47035	1.22715	-5.99731	5.77005e-05	0.00650546	1.7865
TCEAL7	-4.5592	0.0863126	-5.41135	0.000147151	0.00937743	0.556804
KRTAP19-1	-4.723	3.07257	-7.19301	9.88287e-06	0.0027329	3.79107
INHBA	-4.93363	4.46931	-8.03802	3.16973e-06	0.00165669	4.94967
NELL1	-5.02803	0.0484319	-6.7129	1.96177e-05	0.00374649	1.79896
HSPB8	-5.53899	0.454075	-6.4146	3.04989e-05	0.0048449	1.82783
NEFM	-9.38815	1.43492	-22.5409	2.47993e-11	2.71825e-07	9.58986

## Sheet: HEK WT FC > ǀ1ǀ
gene_symbol	logFC	AveExpr	t	P.Value	adj.P.Val	B
DND1	5.22637	1.3791	4.44407	0.000765727	0.0214658	-0.293372
C2orf16	3.55837	-0.348926	4.08035	0.00146847	0.0288746	-1.18786
ANKRD20A2	3.38658	0.516897	4.43325	0.000780527	0.0216591	-0.474645
CCDC183	3.35877	1.49173	4.67413	0.000511434	0.0177963	0.0664758
GSPT2	3.3464	0.471413	3.55326	0.00386381	0.0465585	-1.73803
INO80B-WBP1	3.17814	0.720536	3.72808	0.00279593	0.0400646	-1.45031
SPSB3	2.91213	2.33986	3.71265	0.00287666	0.0404986	-1.48029
EPSTI1	2.89058	0.422492	3.46676	0.00453792	0.0494927	-1.87112
LRRTM4	2.77417	0.0910876	3.61128	0.00346964	0.044554	-1.70839
EGR1	2.75654	5.42829	7.96599	3.48086e-06	0.00165669	4.86161
WDR90	2.57603	1.63837	3.89297	0.00206534	0.0352072	-1.14197
SLC5A6	2.51779	0.818569	4.50173	0.000691625	0.0204337	-0.305793
GAS2	2.44388	0.274009	4.19038	0.001204	0.026326	-0.868751
APBB3	2.26462	3.39919	4.63762	0.000545021	0.0183251	0.00808287
SCN2A	2.24439	1.29123	3.81428	0.00238581	0.037573	-1.27555
DLX1	2.24326	3.00715	5.42927	0.000142893	0.00934409	1.30754
CLUHP3	2.24182	2.32965	4.16102	0.00126936	0.0270619	-0.719351
SIN3B	2.22592	3.27209	4.35746	0.0008929	0.0227737	-0.457779
AP5S1	2.19063	3.62899	6.39421	3.14467e-05	0.00490932	2.74357
PILRA	2.14978	1.52544	4.08271	0.00146223	0.0288746	-0.840588
CCDC173	2.14205	0.585969	3.86961	0.00215556	0.0361271	-1.25768
RIMS1	2.13625	0.565944	3.78471	0.00251907	0.0383802	-1.38501
SFXN2	2.13365	5.23672	4.38876	0.000844582	0.0222683	-0.60651
DERL3	2.11725	1.90355	4.32175	0.000951553	0.023544	-0.447323
OSTN	2.10038	1.91584	3.56063	0.00381131	0.0461827	-1.70178
DCDC2	2.09939	1.08547	3.76107	0.00263105	0.039482	-1.36944
PIK3R3	1.97084	2.84228	6.35726	3.32445e-05	0.00490932	2.65922
TPCN2	1.95346	4.28764	4.87743	0.000360066	0.0148931	0.336894
PILRB	1.94817	0.93346	3.58781	0.0036239	0.0453397	-1.64751
ATXN7L1	1.94801	1.86482	5.45435	0.000137156	0.00933765	1.26155
UCP2	1.9421	2.62136	4.15793	0.00127643	0.0270619	-0.7438
MAF	1.9407	6.2805	12.0412	3.82795e-08	6.99302e-05	9.23185
NRXN3	1.94058	5.45149	4.36261	0.000884757	0.0227737	-0.676081
TIMM10B	1.94002	3.57805	4.2676	0.00104821	0.0251962	-0.642727
LANCL2	1.93999	3.1562	6.35454	3.33807e-05	0.00490932	2.67601
ZSWIM5	1.93197	1.75829	4.67231	0.000513057	0.0177963	0.0942274
IVD	1.92119	4.46767	4.05197	0.00154598	0.029939	-1.12222
FAM13B	1.91216	2.67001	4.60398	0.000578004	0.018677	-0.00103591
ZNF446	1.90427	0.831115	3.58227	0.00366133	0.0455131	-1.6623
PARM1	1.87584	2.7401	6.19724	4.23854e-05	0.00576443	2.42799
PNPLA4	1.87045	4.53221	8.59225	1.57228e-06	0.00114891	5.61892
HIST1H4C	1.8667	5.14607	4.19472	0.00119463	0.026326	-0.943098
EMC10	1.85945	6.87339	5.52451	0.000122352	0.00918565	1.21808
CYP4V2	1.8306	3.51091	5.59855	0.000108541	0.00862114	1.55872
HOXD3	1.82273	1.7977	4.24092	0.00109953	0.0257611	-0.57911
SYK	1.78857	2.14117	4.18277	0.0012206	0.0265092	-0.674967
MXD4	1.77236	6.31907	5.75108	8.50121e-05	0.00810276	1.61466
SNUPN	1.76624	1.80642	3.95008	0.00186075	0.0331099	-1.04984
D2HGDH	1.76346	1.29696	3.56835	0.00375707	0.0459678	-1.6675
MRPS15	1.75608	2.66694	5.71106	9.06114e-05	0.00837091	1.72556
ASB1	1.74114	3.36928	5.53006	0.000121255	0.00916605	1.45681
KRCC1	1.71063	2.73044	4.90671	0.000342474	0.0144937	0.488775
SSNA1	1.69233	2.74482	5.84997	7.26845e-05	0.0071659	1.93301
UCK1	1.68193	3.88425	3.61942	0.00341771	0.0440724	-1.82977
PTDSS2	1.67786	1.84861	3.82547	0.0023373	0.0372938	-1.25592
AUH	1.6613	3.78961	3.47982	0.00442896	0.0490641	-2.06915
RBM3	1.65948	8.4854	4.45564	0.000750227	0.0213776	-0.669339
FAM187A	1.64977	1.31413	3.5148	0.00414999	0.0475319	-1.75366
NOL12	1.63802	2.22465	4.07409	0.00148523	0.0290188	-0.858951
EIF5	1.61077	8.12992	7.36133	7.82548e-06	0.00268047	3.9851
FANCC	1.59934	3.88869	6.43158	2.97327e-05	0.00479265	2.79644
KCTD15	1.59806	6.14691	6.8328	1.64842e-05	0.00334963	3.2833
CASC10	1.58766	2.46952	3.50191	0.00425062	0.0478039	-1.8586
FOXB1	1.58687	2.08056	3.51048	0.0041834	0.0476272	-1.80076
COL2A1	1.57238	1.70082	3.6361	0.00331381	0.0434481	-1.56379
PDDC1	1.56307	1.31442	3.56714	0.00376553	0.0459678	-1.66938
FAM117B	1.55925	2.17827	4.1917	0.00120114	0.026326	-0.661466
TXNRD3	1.55547	4.86472	4.12932	0.00134405	0.0278487	-1.02866
KCNE2	1.55362	1.48062	3.59884	0.00355057	0.0450649	-1.6191
CRYBB2P1	1.54781	5.21471	4.12805	0.00134713	0.0278487	-1.0707
PPM1F	1.54593	4.75634	5.47099	0.000133481	0.00933765	1.28168
FOXE1	1.54002	2.1188	3.8064	0.00242061	0.0376997	-1.30203
SLC44A5	1.52332	3.73567	5.23832	0.000195806	0.0106789	0.977126
XKR6	1.51076	1.49039	3.50674	0.00421267	0.0477366	-1.76961
BBS1	1.51067	2.67219	4.1896	0.0012057	0.026326	-0.693858
DDX51	1.50638	3.74272	4.55894	0.000625445	0.0192031	-0.155614
SPEF2	1.49602	2.44458	4.43585	0.000776952	0.0216591	-0.26852
LRIG3	1.48987	1.88797	4.21664	0.0011485	0.0258726	-0.616622
ENTPD5	1.48331	3.06288	5.38724	0.000153086	0.00941413	1.24172
XRCC1	1.48072	4.94693	5.81697	7.6574e-05	0.00736253	1.82042
GCDH	1.48005	3.1512	3.47319	0.00448398	0.0492594	-1.9957
TRIM39	1.47319	2.1054	4.28635	0.00101364	0.0247449	-0.504186
ZDHHC21	1.47171	3.66874	6.17803	4.365e-05	0.00576443	2.42994
FAT3	1.4665	5.11881	5.65704	9.8795e-05	0.00841938	1.55336
WDR5	1.46323	5.32094	3.72082	0.00283363	0.0400767	-1.82358
FAM207A	1.46068	3.05337	4.37534	0.000864965	0.0226251	-0.408322
ANKEF1	1.45057	3.24288	4.84836	0.000378471	0.0152515	0.370737
AMOT	1.44846	9.8039	6.60584	2.29525e-05	0.0041243	2.88484
LRP1B	1.43998	2.22873	4.07491	0.00148301	0.0290188	-0.85779
HOXA10	1.43185	6.43155	7.9456	3.57477e-06	0.00165669	4.80796
RFX5	1.43005	4.89567	5.29431	0.000178435	0.0102938	0.98125
FBXO4	1.42891	5.03628	4.22828	0.00112475	0.0258726	-0.870695
FKBP2	1.42097	1.86124	3.67678	0.00307364	0.0418035	-1.5036
C22orf29	1.41688	3.95685	3.85034	0.00223303	0.0366961	-1.42354
PCDH7	1.41425	5.18449	5.0642	0.000262115	0.0126668	0.570914
SRSF6	1.39618	8.99706	8.45872	1.85592e-06	0.00127142	5.4362
ZNF613	1.39063	2.11503	3.71165	0.00288194	0.0404986	-1.46192
SYCP2	1.38853	2.19874	3.95071	0.00185861	0.0331099	-1.06428
MMAB	1.38586	4.55652	5.64485	0.000100748	0.00841938	1.57524
BDH1	1.38411	3.36369	5.43453	0.00014167	0.00934409	1.30795
CTPS1	1.38343	6.20639	3.97758	0.00176979	0.0320447	-1.44765
TRIM27	1.3756	5.73334	5.42284	0.000144405	0.00934409	1.12172
MT-CYB	1.37314	11.4901	5.70652	9.1271e-05	0.00837091	1.47655
BMS1P1	1.36695	5.31606	4.7211	0.000471374	0.0169958	-0.030367
C19orf25	1.3668	5.0337	4.60334	0.000578646	0.018677	-0.206899
MCOLN3	1.3663	4.63829	4.72231	0.000470389	0.0169958	0.0394258
MEPCE	1.35831	2.59029	3.85142	0.00222862	0.0366865	-1.26588
GPC3	1.35409	3.20197	3.6243	0.00338693	0.0438293	-1.73346
NT5DC1	1.34503	6.2276	3.96772	0.00180186	0.0323774	-1.46752
HGH1	1.34035	4.14539	4.73119	0.000463207	0.0168678	0.101369
SMOC1	1.33251	3.95412	4.65217	0.000531372	0.0180305	-0.0158084
DCAF11	1.31655	5.07236	4.80256	0.000409478	0.0159027	0.134952
STUB1	1.31465	3.88681	5.37361	0.000156555	0.00941413	1.18567
UTP14A	1.31342	3.7593	4.54992	0.000635422	0.0193468	-0.172612
SESN3	1.30905	4.10778	4.34287	0.000916399	0.0229855	-0.566722
TM7SF2	1.30631	4.6719	3.54679	0.0039105	0.0466409	-2.06198
ZNF827	1.30298	4.3551	5.06112	0.000263482	0.0126668	0.639647
LRTOMT	1.30289	4.99224	4.51954	0.000670278	0.0200435	-0.349423
ADI1	1.30147	7.39288	7.1442	1.0582e-05	0.00275835	3.69152
DMWD	1.29927	5.19012	3.46246	0.0045744	0.0496927	-2.28183
ASIC1	1.29611	2.7867	3.58332	0.0036542	0.0455131	-1.75426
WDR73	1.29288	5.10617	4.58143	0.000601267	0.0188839	-0.252773
COLEC11	1.29031	3.1414	3.55818	0.00382867	0.0462691	-1.84327
CDK20	1.28846	3.04581	3.6012	0.00353507	0.0450034	-1.75481
ZIC2	1.28507	4.92831	4.98447	0.000299987	0.0137007	0.459837
TRMT61A	1.27888	3.86908	5.15389	0.000225432	0.0116853	0.830883
MPV17	1.27641	4.20614	4.94294	0.000321947	0.0141155	0.454475
NAT8L	1.27355	4.24614	4.28316	0.00101944	0.0248312	-0.686477
RPUSD1	1.27223	2.81776	3.924	0.00195145	0.0339426	-1.16269
ING3	1.27197	4.99028	4.73429	0.000460724	0.0168606	0.0252315
RP11-64C12.3	1.27139	2.15241	3.50212	0.00424894	0.0478039	-1.82224
GFER	1.26722	3.9949	3.99237	0.00172276	0.0317315	-1.17412
ASAH2B	1.26677	3.16191	3.92423	0.00195063	0.0339426	-1.19895
WDR35	1.26313	3.8342	4.17637	0.00123474	0.0265617	-0.829716
PPP1R9A	1.25274	3.53386	3.92506	0.00194768	0.0339426	-1.23971
SLC38A7	1.25243	2.44881	3.54199	0.00394555	0.0467407	-1.78656
DET1	1.24993	5.01863	4.85422	0.000374683	0.0151546	0.229045
ZBED3	1.24992	6.92398	7.54817	6.06405e-06	0.002292	4.26463
DLX2	1.24525	4.57745	5.14121	0.000230274	0.0116853	0.754433
EPHA7	1.24232	3.04789	3.52383	0.00408089	0.0472116	-1.89214
POMT2	1.24173	5.25932	3.62195	0.00340173	0.043918	-1.99748
ZNF512B	1.24094	4.91528	3.81538	0.00238102	0.037573	-1.6022
ZFYVE26	1.23314	2.81242	3.52875	0.0040438	0.04717	-1.85338
NOC2L	1.23207	5.92136	6.81934	1.68077e-05	0.00334963	3.27568
C9orf85	1.23135	3.11012	4.03339	0.001599	0.0306409	-1.00254
DBNL	1.22228	6.05156	3.5106	0.00418253	0.0476272	-2.29261
NBN	1.22161	6.25916	4.68416	0.000502597	0.0176005	-0.182489
HOXC4	1.2139	2.99221	3.92112	0.00196175	0.0340234	-1.1859
NPTX1	1.20895	2.62178	3.55885	0.00382395	0.046263	-1.77745
CORO1B	1.20871	3.18941	3.99549	0.001713	0.0316926	-1.07706
EARS2	1.20864	4.41799	4.56485	0.000618993	0.0191121	-0.211312
ALG14	1.20523	4.77024	5.83968	7.38753e-05	0.0071659	1.86829
C22orf23	1.20054	2.72968	4.19664	0.00119053	0.026326	-0.686336
DYNC2H1	1.19597	5.72126	3.78753	0.00250601	0.0382963	-1.74731
HOXD11	1.19063	6.67641	4.19849	0.00118658	0.026326	-1.07787
CGREF1	1.18244	3.02341	4.10536	0.0014035	0.0283175	-0.868899
PNMAL1	1.17946	2.37327	3.82759	0.00232822	0.0372549	-1.28651
ALDH16A1	1.17663	4.71932	5.62977	0.000103219	0.00841938	1.53987
BAG1	1.17506	6.22584	6.70445	1.98612e-05	0.00374649	3.09134
PCBD2	1.17367	3.02856	4.35289	0.000900203	0.0228406	-0.444499
MAGOHB	1.17179	7.04375	5.42832	0.000143116	0.00934409	1.05244
UBE2D4	1.16996	3.07986	4.17639	0.00123469	0.0265617	-0.751559
GTF2IP20	1.16681	4.56866	4.65045	0.000532968	0.0180305	-0.0778562
SLAIN1	1.16409	5.87296	4.44473	0.000764832	0.0214658	-0.57258
NOVA1	1.16107	5.11373	5.65906	9.84751e-05	0.00841938	1.557
CRTC1	1.16019	3.53621	3.56565	0.00377595	0.0459678	-1.88111
HUS1	1.15546	4.05851	3.53259	0.00401504	0.0470743	-2.00942
CCNB1	1.15447	7.20036	3.53928	0.00396545	0.0467407	-2.31367
RPRM	1.14913	3.68534	3.99385	0.00171814	0.0317047	-1.1354
GTF3C6	1.1468	2.91763	3.81865	0.00236673	0.0375423	-1.35682
SLC37A4	1.13719	6.33498	4.06625	0.00150646	0.0293814	-1.29616
MARCKSL1	1.13077	6.62277	3.78697	0.0025086	0.0382963	-1.82802
SFPQ	1.12966	8.03019	5.26939	0.000185957	0.0104064	0.75777
CAMK2B	1.12719	4.2793	4.38945	0.000843555	0.0222683	-0.503148
C10orf76	1.12389	2.88925	3.99716	0.00170781	0.0316739	-1.04303
NUDT16	1.12169	4.93988	4.23878	0.00110377	0.0257962	-0.841167
LRRC37A4P	1.11823	2.52684	3.62673	0.00337178	0.0437832	-1.64826
ID2	1.10305	8.13981	5.06151	0.000263311	0.0126668	0.401089
NT5C2	1.10254	3.49269	3.69589	0.00296705	0.0409846	-1.64245
TSR2	1.09727	6.62145	6.52268	2.59567e-05	0.00431077	2.80297
MCCC2	1.09724	5.15476	3.74257	0.00272223	0.0395848	-1.76389
OXCT1	1.09548	4.37622	4.08296	0.00146154	0.0288746	-1.05637
NBPF12	1.08786	4.98114	3.99883	0.00170263	0.0316461	-1.27722
TCHP	1.07203	3.61872	4.56609	0.000617647	0.0191121	-0.132001
BEX3	1.06915	8.72557	5.45731	0.000136494	0.00933765	1.06517
MRPL3	1.06588	7.73159	4.22018	0.00114122	0.0258726	-1.07964
MTHFS	1.06522	4.35616	5.1466	0.000228203	0.0116853	0.781628
JMY	1.05982	5.01744	4.87985	0.000358576	0.0148877	0.273088
RNF170	1.05306	3.47681	3.5184	0.00412233	0.047314	-1.95802
PHPT1	1.05033	4.45615	4.39935	0.000828862	0.0221589	-0.504278
NUBPL	1.0458	2.58767	3.64347	0.0032689	0.0430137	-1.62601
NBPF1	1.04426	6.97108	5.3968	0.000150704	0.00941413	1.00242
CCDC125	1.04411	4.16548	4.01708	0.00164706	0.0311235	-1.14988
GTF2H2	1.03076	6.87485	4.41887	0.000800659	0.0218773	-0.689935
MEIS2	1.03054	5.12375	4.96314	0.000311061	0.0139472	0.40509
EWSR1	1.02886	8.438	4.91164	0.000339605	0.0144279	0.137585
GANC	1.02184	3.66438	4.17786	0.00123142	0.0265617	-0.808594
WDR77	1.01863	6.89197	4.1696	0.00124987	0.0267721	-1.14094
MT-ATP6	1.01707	11.5804	3.63627	0.00331273	0.0434481	-2.17054
NAPG	1.01339	3.76905	3.99858	0.00170342	0.0316461	-1.13668
MRRF	1.01301	6.53229	4.44448	0.000765174	0.0214658	-0.626291
CAPNS1	1.01238	5.00332	3.65397	0.00320598	0.0425814	-1.90748
ORC3	1.01208	3.18401	3.52388	0.00408051	0.0472116	-1.90976
KMT5B	1.00849	4.91866	3.72188	0.00282808	0.0400767	-1.77298
RPL22L1	1.00072	8.36442	5.38395	0.000153916	0.00941413	0.945683
KLHDC2	1.00035	8.41894	4.79894	0.00041204	0.0159027	-0.0591402
CLK3	-1.00118	3.44766	-3.83385	0.0023016	0.0370453	-1.39132
SMARCD3	-1.00183	7.03889	-4.13112	0.00133969	0.0278487	-1.21724
RPL32P3	-1.00188	4.06618	-3.85173	0.00222736	0.0366865	-1.43432
UPP1	-1.01128	5.45238	-3.80472	0.00242807	0.0377209	-1.68543
APLP1	-1.01561	2.69132	-3.52326	0.0040852	0.0472116	-1.84805
RHOA	-1.0175	8.29487	-7.00645	1.28545e-05	0.00299943	3.47905
DDX21	-1.01948	9.334	-5.49155	0.000129085	0.00929864	1.1211
PLCE1	-1.0204	5.84868	-5.95347	6.17835e-05	0.00658584	1.96939
PMAIP1	-1.02369	7.55364	-5.21504	0.000203542	0.0108831	0.677595
IRS2	-1.02577	5.99754	-4.82419	0.000394516	0.015629	0.0838934
CRHR1-IT1	-1.02683	6.02714	-5.02667	0.000279277	0.0131947	0.430643
ZNF230	-1.02814	3.64693	-3.83563	0.00229411	0.0370453	-1.4121
PDLIM3	-1.03063	4.4471	-4.72409	0.000468939	0.0169958	0.0608356
AMIGO2	-1.03576	4.57219	-4.28182	0.00102188	0.0248355	-0.724057
CDC25A	-1.04754	6.04462	-4.50517	0.00068745	0.0203652	-0.48112
EIF1B	-1.05023	7.17119	-4.7425	0.000454222	0.0168606	-0.126706
C9orf72	-1.05253	2.98392	-3.67601	0.00307799	0.0418035	-1.61504
ASPHD2	-1.06316	4.7652	-4.15628	0.00128025	0.0270904	-0.969034
MFSD14C	-1.06775	4.11888	-4.13967	0.00131916	0.0275416	-0.926298
RUNX1T1	-1.06831	4.23335	-4.27157	0.00104081	0.0250732	-0.705546
FBN1	-1.07014	3.69011	-3.69994	0.00294494	0.0408601	-1.66012
RPL23	-1.07216	11.2019	-7.1283	1.0821e-05	0.00275835	3.65121
TCF7L1	-1.07516	2.97282	-3.90546	0.00201871	0.0347046	-1.21114
DNAJA1	-1.07807	7.27326	-4.90036	0.000346213	0.0145956	0.145729
COTL1	-1.0791	4.06699	-3.81893	0.00236551	0.0375423	-1.49338
METRN	-1.07937	4.27648	-4.4139	0.000807746	0.0219151	-0.460027
GAREM1	-1.08026	3.26924	-4.19039	0.00120397	0.026326	-0.745724
GSTO2	-1.08059	4.42392	-3.73382	0.0027665	0.039847	-1.69087
ARSG	-1.08197	5.08561	-5.11682	0.000239896	0.0119523	0.668703
METTL12	-1.08513	5.60338	-5.33458	0.000166946	0.00978555	0.986457
TTC32	-1.08585	4.16651	-4.02669	0.00161856	0.0309077	-1.13283
CASS4	-1.08602	2.774	-3.80056	0.00244672	0.0378258	-1.37275
MYO9B	-1.08603	4.43893	-4.588	0.000594391	0.0188439	-0.173217
PAQR8	-1.08819	5.75689	-5.87688	6.96682e-05	0.00697177	1.85496
SF3B6	-1.08887	6.95966	-4.18823	0.00120867	0.0263385	-1.11005
TCAF1	-1.09355	5.5295	-5.43913	0.000140609	0.00934409	1.16563
ZNF419	-1.0943	5.41281	-3.70938	0.00289405	0.0405813	-1.85548
STXBP1	-1.10024	6.11841	-4.2168	0.00114816	0.0258726	-1.0048
DRAM2	-1.10244	6.20073	-5.22928	0.000198773	0.0107327	0.7613
MGAT5	-1.10895	3.10353	-3.83587	0.00229312	0.0370453	-1.34758
TBC1D5	-1.11102	5.13186	-5.65865	9.85406e-05	0.00841938	1.55493
SORBS1	-1.11262	3.08403	-4.14741	0.00130088	0.027316	-0.80202
SPATA1	-1.11577	2.95031	-3.46595	0.00454476	0.049518	-1.98193
C14orf119	-1.11625	7.43125	-3.94029	0.00189426	0.033593	-1.58136
LYPD6	-1.11726	3.4753	-4.29535	0.000997475	0.0244402	-0.584162
GP1BB	-1.11758	5.5367	-5.45861	0.000136204	0.00933765	1.19705
CLDN11	-1.12132	2.70986	-3.47226	0.00449171	0.0492829	-1.93985
FRMD4B	-1.12273	4.48051	-5.67439	9.60848e-05	0.00841938	1.62714
SDC2	-1.12431	5.92057	-5.87417	6.99658e-05	0.00697177	1.83867
FGFR1	-1.12477	7.77398	-5.21198	0.000204583	0.0108856	0.666287
TLCD2	-1.12859	3.56371	-3.71819	0.00284737	0.0401674	-1.61153
IGDCC3	-1.13031	4.05794	-4.664	0.000520531	0.0177984	-0.00527616
ZNF264	-1.1314	4.9903	-4.8004	0.000411006	0.0159027	0.139331
PKIB	-1.13424	4.27701	-4.81157	0.000403176	0.0157829	0.226166
VCL	-1.13713	8.27924	-6.9815	1.3319e-05	0.00299943	3.44309
EPHB2	-1.14376	5.15139	-5.55612	0.000116242	0.0089727	1.38815
JAG2	-1.14507	5.94444	-6.19258	4.26881e-05	0.00576443	2.33576
PLCD3	-1.14984	5.50831	-5.61103	0.000106379	0.00857371	1.44805
LAMA1	-1.15588	3.6427	-3.46715	0.00453466	0.0494927	-2.07224
COL5A1	-1.1579	5.12921	-4.3438	0.000914885	0.0229855	-0.67484
CXCR5	-1.15858	4.11937	-4.41987	0.000799253	0.0218773	-0.433322
TRMT11	-1.16625	4.13868	-5.17387	0.000218021	0.0114341	0.84374
CENPQ	-1.17372	4.74155	-3.89434	0.00206017	0.0351737	-1.43803
EZH1	-1.17513	2.27001	-3.67122	0.00310537	0.0419341	-1.54451
TMEM25	-1.17974	4.20889	-3.46112	0.00458582	0.0497675	-2.15881
SLC39A6	-1.18177	5.75602	-5.9423	6.28721e-05	0.00658584	1.95847
NME7	-1.18647	7.31709	-4.41653	0.000803996	0.0218773	-0.711272
TFPI2	-1.19772	2.6281	-3.62552	0.00337931	0.0437832	-1.6618
MYBBP1A	-1.20014	3.68715	-3.70866	0.00289788	0.0405813	-1.6441
HSPA1B	-1.20109	4.63252	-6.12649	4.72438e-05	0.00588453	2.319
EGFR	-1.20421	3.83923	-4.3598	0.000889191	0.0227737	-0.509063
BEX5	-1.20449	4.76631	-5.87558	6.98109e-05	0.00697177	1.92469
MEX3A	-1.20587	4.35483	-5.5516	0.000117095	0.00897534	1.44032
ITPRIP	-1.20657	3.84537	-4.43384	0.000779712	0.0216591	-0.381095
RGS9	-1.20658	4.92661	-5.658	9.86434e-05	0.00841938	1.56966
YAP1	-1.20707	4.52845	-5.95692	6.14516e-05	0.00658584	2.06533
EXTL2	-1.21173	4.98079	-5.32287	0.000170204	0.00987096	1.0211
MOB3B	-1.21239	5.65075	-5.54288	0.000118761	0.00903985	1.3256
COL1A1	-1.21328	5.28159	-6.57674	2.39595e-05	0.0042358	2.95662
NEFL	-1.21452	5.82819	-7.44078	7.01764e-06	0.00256401	4.15461
UNK	-1.22092	2.99932	-4.51884	0.000671103	0.0200435	-0.161635
KLF2	-1.2257	3.0181	-4.18117	0.00122411	0.0265167	-0.737567
RNF157	-1.22774	4.15997	-4.79905	0.000411968	0.0159027	0.215535
MAFG	-1.23461	6.18377	-5.89275	6.79509e-05	0.00696084	1.85004
KRT10	-1.23945	4.59671	-4.82143	0.000396393	0.015629	0.213448
SMS	-1.24076	4.74921	-5.23527	0.000196801	0.0106789	0.896079
PPP1R15A	-1.24174	3.68148	-4.05466	0.00153844	0.0298457	-1.02735
CHRD	-1.24387	3.46652	-4.9158	0.000337197	0.0144279	0.467475
TJP2	-1.24422	3.04091	-3.79005	0.00249443	0.0382398	-1.42097
INSIG1	-1.2481	5.71524	-4.79193	0.000417051	0.0160396	0.0535745
PXYLP1	-1.25668	5.06567	-5.4975	0.000127841	0.00927992	1.29998
TIMP2	-1.25794	5.19855	-5.9401	6.30885e-05	0.00658584	1.99576
HSPA13	-1.25992	6.60058	-5.667	9.72291e-05	0.00841938	1.46329
CSTF3	-1.26015	6.80576	-6.13873	4.63631e-05	0.00585242	2.2074
SBF1	-1.26029	9.55517	-3.77507	0.00256414	0.0387924	-1.91509
TMEM255A	-1.26278	3.32009	-4.93156	0.000328249	0.0142775	0.502871
IRF1	-1.26713	3.57456	-5.12345	0.000237238	0.0118738	0.80082
RTN4	-1.2691	6.44045	-7.25961	9.00714e-06	0.00269389	3.87955
TBX2	-1.27438	2.86724	-3.50883	0.0041963	0.047658	-1.89543
SAT1	-1.27651	5.85037	-5.20472	0.000207073	0.0109649	0.747987
LDLR	-1.27745	3.08166	-4.02518	0.00162302	0.0309389	-1.01388
MED31	-1.28736	5.70774	-3.78351	0.0025246	0.0383802	-1.75321
B4GALT5	-1.29014	5.33941	-6.0739	5.1236e-05	0.00620727	2.19397
OTUD1	-1.29284	5.21244	-7.06914	1.17619e-05	0.00293004	3.66642
HES1	-1.29927	9.10366	-4.76647	0.000435783	0.0165855	-0.120151
KCNK15	-1.3008	6.32227	-4.97515	0.000304776	0.0138616	0.319569
ANKRD29	-1.30183	3.65988	-4.0798	0.00146994	0.0288746	-0.980557
MYADM	-1.30361	3.99296	-4.35673	0.000894072	0.0227737	-0.530421
GALNT16	-1.30448	5.92106	-6.37037	3.25941e-05	0.00490932	2.60931
DMRTA2	-1.30531	1.87328	-3.65138	0.00322139	0.0426184	-1.5467
CNNM4	-1.30585	2.10629	-3.7326	0.00277271	0.0398841	-1.42578
RFX2	-1.30757	3.71641	-4.65519	0.000528577	0.0179929	0.0109988
GABBR2	-1.30829	3.16427	-5.08832	0.000251674	0.0123704	0.765737
TAF5	-1.3086	3.46771	-4.97004	0.000307433	0.0139247	0.556758
BCL6	-1.31124	2.50196	-4.10461	0.00140541	0.0283175	-0.825367
CXXC5	-1.31869	3.90912	-5.46233	0.000135379	0.00933765	1.3261
NLRP1	-1.32312	1.73273	-3.54881	0.00389586	0.0465676	-1.70997
PTPRD	-1.3239	2.76288	-4.36709	0.000877738	0.0226908	-0.400346
BACE2	-1.33813	6.11045	-6.69402	2.01663e-05	0.00374649	3.08203
KCNQ2	-1.341	3.99545	-3.59359	0.00358524	0.0451314	-1.89084
PMP22	-1.35212	3.33652	-5.03491	0.000275412	0.0130684	0.67079
ZNF480	-1.3546	3.73524	-4.53128	0.000656582	0.0197714	-0.202351
SHISA5	-1.35712	5.66844	-7.19093	9.91161e-06	0.0027329	3.81698
LMOD1	-1.36133	3.11724	-3.92329	0.001954	0.0339426	-1.19566
PHLDB2	-1.36151	4.89322	-6.97188	1.35027e-05	0.00299943	3.54185
ZNF680	-1.36373	2.24655	-3.88411	0.0020991	0.0355065	-1.17992
SMN2	-1.36506	2.82751	-4.25413	0.0010738	0.0254761	-0.596223
LHX1	-1.36999	3.25067	-4.94387	0.000321435	0.0141155	0.527121
NSG1	-1.37214	4.43995	-5.6328	0.000102717	0.00841938	1.56389
IER5L	-1.3746	1.93383	-3.61839	0.00342424	0.0441046	-1.60589
CYTH1	-1.38169	2.64853	-3.62708	0.00336958	0.0437832	-1.66139
PFKFB3	-1.38359	3.03043	-4.92248	0.000333377	0.01433	0.503582
RRP7BP	-1.38467	3.67503	-5.28433	0.000181408	0.0103563	1.05497
NAV1	-1.38848	4.198	-5.36687	0.000158298	0.00941413	1.15422
CYR61	-1.3935	5.24412	-5.98355	5.89501e-05	0.00652678	2.06033
ABHD15	-1.40792	4.06232	-4.66449	0.000520088	0.0177984	-0.00485201
ZNF568	-1.41053	2.80936	-4.01287	0.00165972	0.0311235	-1.0081
EFHD1	-1.41167	3.44863	-4.58428	0.000598274	0.0188439	-0.0862122
DRAM1	-1.41224	2.99242	-4.03893	0.00158298	0.0304403	-0.980903
SLCO5A1	-1.42279	2.52856	-3.75178	0.00267647	0.0395848	-1.43178
THRA	-1.43533	2.33789	-3.54132	0.00395046	0.0467407	-1.775
CSRNP1	-1.43717	2.69393	-4.14563	0.00130507	0.0273322	-0.77033
ARL4D	-1.43775	6.82372	-5.6054	0.000107348	0.00858861	1.35307
CACNA1C	-1.43928	2.60642	-4.96163	0.000311865	0.0139472	0.578361
KCNJ14	-1.44177	1.88002	-3.57237	0.00372915	0.0459438	-1.67951
AC008522.1	-1.44261	3.00991	-3.59608	0.00356879	0.0450662	-1.75939
GMDS	-1.44283	3.79934	-5.57549	0.000112656	0.00879737	1.51083
GRK5	-1.44524	3.84638	-6.10676	4.87018e-05	0.00599798	2.32139
GLT8D2	-1.44541	3.81321	-4.01438	0.00165517	0.0311235	-1.11375
PRSS23	-1.44638	5.94297	-6.43196	2.97158e-05	0.00479265	2.70108
GPR155	-1.44955	4.00079	-5.3646	0.000158892	0.00941413	1.16393
CDKN2B	-1.45041	3.50705	-5.06522	0.000261665	0.0126668	0.710143
PPM1N	-1.4575	4.12772	-6.36698	3.27612e-05	0.00490932	2.69815
MID1	-1.47319	6.7018	-9.21078	7.47102e-07	0.000664518	6.36235
CDH4	-1.47399	2.63061	-3.46791	0.00452823	0.0494927	-1.93756
SEC61G	-1.47452	4.50032	-6.13816	4.64035e-05	0.00585242	2.34347
EMILIN2	-1.475	2.36206	-4.41627	0.000804358	0.0218773	-0.297719
CREM	-1.47974	5.07803	-8.02461	3.22532e-06	0.00165669	4.94023
SBK1	-1.49044	2.87493	-4.58682	0.000595622	0.0188439	-0.0399611
FEZ1	-1.49203	2.81368	-5.43045	0.00014262	0.00934409	1.30916
NRCAM	-1.4937	3.44011	-4.88873	0.000353167	0.0147189	0.424524
SH3PXD2B	-1.49889	2.26461	-3.611	0.00347141	0.044554	-1.64719
CRMP1	-1.50818	2.03708	-3.55188	0.00387375	0.0465585	-1.72638
ADCY9	-1.51312	2.99321	-4.21632	0.00114916	0.0258726	-0.674885
NOTCH3	-1.51416	4.70753	-5.6269	0.000103696	0.00841938	1.53613
MERTK	-1.51576	4.34172	-5.21689	0.000202914	0.0108831	0.898802
SEPT9	-1.51852	2.11652	-4.21614	0.00114953	0.0258726	-0.619354
MLLT11	-1.52197	3.75361	-4.2804	0.00102449	0.0248439	-0.638623
SEZ6L2	-1.52206	5.38382	-6.9154	1.46377e-05	0.00308547	3.44185
TUBA4A	-1.52835	3.72307	-5.41432	0.000146436	0.00937743	1.26012
MYO1D	-1.55959	4.18468	-6.34158	3.40396e-05	0.00490932	2.65934
GRIP2	-1.55987	4.77796	-7.13324	1.07461e-05	0.00275835	3.76911
HSPA8	-1.56196	4.45634	-4.77401	0.000430147	0.016428	0.145521
PHLDA2	-1.56527	7.24261	-8.00642	3.30239e-06	0.00165669	4.87098
C16orf92	-1.56851	2.86671	-4.52231	0.000667019	0.0200307	-0.146927
KCNC1	-1.57992	1.37417	-3.50568	0.00422096	0.0477366	-1.76894
GFPT2	-1.58347	1.49254	-3.85131	0.00222911	0.0366865	-1.2107
NHS	-1.58799	3.11583	-4.54466	0.000641323	0.019416	-0.126675
P4HA1	-1.58824	4.73788	-6.16441	4.45706e-05	0.00581594	2.37081
MAPT	-1.59156	4.52072	-5.25291	0.000191113	0.0105266	0.943929
CHRNA3	-1.59942	1.30788	-3.65924	0.00317493	0.0425433	-1.52173
CPT1A	-1.6008	5.92603	-7.74331	4.66722e-06	0.00189472	4.55753
HOMER2	-1.60839	6.44847	-5.96431	6.07467e-05	0.00658584	1.94842
HPCA	-1.62441	4.08713	-5.51654	0.000123946	0.00924199	1.40166
RAB12	-1.62838	5.12759	-8.2197	2.50947e-06	0.00152813	5.18439
ARID3A	-1.63365	6.14963	-7.54861	6.06046e-06	0.002292	4.28842
METRNL	-1.64784	5.09381	-7.1865	9.97318e-06	0.0027329	3.8336
ZNF285	-1.65171	1.76761	-3.48358	0.00439811	0.0488922	-1.82077
CAV1	-1.66237	3.21952	-4.40374	0.000822432	0.0221491	-0.373917
MGLL	-1.66481	1.39664	-3.62799	0.0033639	0.0437832	-1.57123
ADAMTS1	-1.66789	6.34497	-9.32487	6.54013e-07	0.000651694	6.49621
DAB2	-1.67494	3.53704	-6.05354	5.28755e-05	0.00620727	2.24765
RASA4	-1.68433	3.80929	-5.37334	0.000156625	0.00941413	1.18991
HIST1H2BN	-1.69157	2.77736	-4.60552	0.000576451	0.018677	-0.00358006
NUMA1	-1.69208	3.75766	-4.55601	0.000628675	0.0192483	-0.162032
RDM1	-1.69769	3.68534	-6.56362	2.44288e-05	0.00425023	2.98471
CA12	-1.71677	3.4146	-5.8407	7.37559e-05	0.0071659	1.93108
TRAPPC2B	-1.72314	2.98999	-4.66984	0.000515268	0.0177984	0.090992
CALY	-1.72597	3.4109	-6.34824	3.36996e-05	0.00490932	2.67524
TOX	-1.72784	1.98478	-3.81674	0.00237507	0.037573	-1.27642
NFATC1	-1.73155	3.71111	-6.52716	2.57848e-05	0.00431077	2.93341
MYCL	-1.73367	1.4112	-3.93158	0.00192465	0.0339027	-1.08494
GREB1	-1.7425	2.44668	-5.34472	0.000164178	0.00967503	1.16819
INHBB	-1.74347	2.0276	-5.01258	0.000286023	0.0133412	0.636601
KALRN	-1.74439	1.02241	-3.5201	0.00410932	0.0473033	-1.74932
KLF10	-1.74648	5.38448	-5.44213	0.00013992	0.00934409	1.18292
BASP1	-1.74737	4.91016	-7.25274	9.09352e-06	0.00269389	3.92957
CD40	-1.74807	2.47932	-5.45649	0.000136677	0.00933765	1.3378
ARSJ	-1.75673	1.31176	-3.67374	0.00309091	0.0418782	-1.49847
ZNF462	-1.75989	2.86721	-5.89555	6.76531e-05	0.00696084	2.00542
FAM26E	-1.76746	1.73075	-4.44545	0.000763859	0.0214658	-0.258725
STUM	-1.77371	2.18037	-3.84418	0.00225844	0.0367903	-1.24263
ULBP2	-1.80333	2.34471	-4.55054	0.000634733	0.0193468	-0.0781058
SLIT3	-1.80377	1.30406	-3.76349	0.00261937	0.0394381	-1.35562
FOXL1	-1.81148	1.15308	-3.57963	0.00367928	0.0455561	-1.65164
CELF4	-1.81987	3.32432	-4.70749	0.000482637	0.0172882	0.13121
TXNIP	-1.82229	4.47656	-7.25491	9.06613e-06	0.00269389	3.93886
SLC7A10	-1.83211	3.28452	-3.80334	0.00243425	0.0377209	-1.42604
ANKRD34B	-1.89931	1.7214	-3.53784	0.00397606	0.0467614	-1.72761
HLA-DPB1	-1.9021	2.92658	-5.09005	0.000250943	0.0123704	0.776888
CSPG4	-1.91963	1.43671	-3.72089	0.00283323	0.0400767	-1.42122
RHOB	-1.93064	2.42084	-4.22514	0.00113111	0.0258726	-0.617231
CLU	-1.93074	4.38771	-6.05896	5.24341e-05	0.00620727	2.22889
HSPA2	-1.94691	2.66151	-4.992	0.000296177	0.0135833	0.626046
C10orf11	-1.99144	2.93712	-3.67563	0.00308018	0.0418035	-1.61007
SLC2A3	-2.00212	2.87786	-6.54909	2.49599e-05	0.00427478	2.92482
FLNC	-2.01274	1.40845	-4.32492	0.000946197	0.0234769	-0.471454
CRABP2	-2.02361	1.04333	-3.81478	0.00238362	0.037573	-1.28899
GRM4	-2.03172	1.04288	-3.46773	0.00452975	0.0494927	-1.83117
IL32	-2.03422	1.82993	-4.73665	0.00045885	0.0168606	0.199104
ADAMTSL5	-2.04497	0.74145	-3.74417	0.00271425	0.0395848	-1.42391
ATP6V1G2	-2.04821	0.460634	-3.59343	0.0035863	0.0451314	-1.67999
CAND2	-2.06073	0.997853	-3.48023	0.00442556	0.0490641	-1.81268
RBFOX3	-2.06156	2.39388	-5.05101	0.000268018	0.0128286	0.716586
GPR62	-2.06822	1.81772	-4.82171	0.000396204	0.015629	0.327497
GEM	-2.08046	0.834644	-4.1983	0.00118698	0.026326	-0.737667
FLI1	-2.08261	2.06378	-5.07089	0.000259175	0.0126668	0.727928
EDA	-2.08789	0.799971	-4.11362	0.00138271	0.0281184	-0.867178
ST8SIA4	-2.10704	1.78951	-4.69979	0.000489126	0.0173505	0.139115
TIMP3	-2.1536	5.71179	-11.0988	9.59368e-08	0.000150223	8.33218
IL10RA	-2.15619	2.14944	-5.27962	0.000182828	0.0103833	1.04846
WNT11	-2.162	1.28711	-4.51307	0.000677949	0.0201382	-0.202369
AC105052.1	-2.17148	2.67411	-6.03198	5.4673e-05	0.00624241	2.18964
LMCD1	-2.17775	4.29578	-5.46414	0.00013498	0.00933765	1.30425
ST3GAL1	-2.21504	3.4553	-6.988	1.31962e-05	0.00299943	3.5584
ATF3	-2.2449	6.51002	-9.16525	7.88134e-07	0.000664518	6.31107
CCND1	-2.24938	3.80727	-4.51606	0.000674394	0.020087	-0.235354
KHDRBS3	-2.25349	6.41105	-7.90323	3.7786e-06	0.00165669	4.75299
PLAC1	-2.34607	1.82444	-4.82736	0.000392369	0.015629	0.336748
PROCR	-2.3514	2.56523	-5.48817	0.000129796	0.00929864	1.38966
AFAP1L2	-2.3664	0.609329	-3.69314	0.00298212	0.0410213	-1.5149
TMEM151B	-2.37837	1.18227	-4.47935	0.000719459	0.0210547	-0.268298
FOSL2	-2.38097	3.13317	-6.93925	1.41467e-05	0.00304042	3.46981
HES2	-2.40285	1.95539	-4.4521	0.000754926	0.0214372	-0.237956
CHRNA4	-2.42164	2.6633	-5.63137	0.000102953	0.00841938	1.60767
SNX19	-2.42643	2.79253	-7.29715	8.55034e-06	0.00269389	3.87825
NRG2	-2.46309	1.56908	-5.28938	0.000179896	0.0103238	0.969404
SLC6A16	-2.47821	1.66946	-4.93622	0.000325655	0.0142211	0.480372
PRR5L	-2.49158	2.1381	-4.60071	0.000581318	0.018677	0.00268185
G0S2	-2.4957	4.20612	-7.27214	8.85187e-06	0.00269389	3.96112
BHLHE40	-2.53247	4.94368	-13.7246	8.5645e-09	3.67856e-05	10.3926
HES7	-2.54958	2.12426	-6.96262	1.36823e-05	0.00299943	3.29942
FLRT1	-2.56339	1.44797	-4.47647	0.000723126	0.0210547	-0.236229
MAOA	-2.58209	1.2515	-5.67114	9.65867e-05	0.00841938	1.38986
INSC	-2.58431	1.85498	-4.73336	0.00046147	0.0168606	0.196196
TMEM100	-2.61991	2.9925	-6.68075	2.05615e-05	0.00375625	3.11331
NKX3-1	-2.62574	1.2895	-5.39765	0.000150493	0.00941413	1.04541
IGF2	-2.64256	2.29239	-7.3809	7.61763e-06	0.00268047	3.85026
C10orf10	-2.6612	2.91318	-7.93031	3.64693e-06	0.00165669	4.65504
CALCB	-2.67397	4.60688	-13.5333	1.00681e-08	3.67856e-05	10.1642
FAM131B	-2.79554	1.48836	-5.99217	5.8164e-05	0.00650546	1.88034
GADD45B	-2.88833	1.63514	-6.05161	5.3034e-05	0.00620727	2.00597
NDRG1	-2.94514	2.70637	-9.61472	4.69019e-07	0.000571213	6.31498
CACNA1G	-2.95937	0.447348	-5.00066	0.000291858	0.0134981	0.24387
PRKCB	-3.03168	3.56503	-9.00378	9.54226e-07	0.000747091	5.97291
TNFRSF9	-3.17406	3.68318	-4.27735	0.00103009	0.0249245	-0.636592
ACHE	-3.22109	1.33533	-6.99271	1.3108e-05	0.00299943	2.97017
SNAI2	-3.43287	3.91208	-9.95604	3.20233e-07	0.000438759	7.0097
DDR2	-3.45895	4.90241	-9.35423	6.32127e-07	0.000651694	6.50124
AR	-3.57383	-0.0182652	-4.64471	0.000538328	0.0181557	-0.379756
SPARC	-3.60574	1.93375	-8.38467	2.03638e-06	0.00131299	4.73554
CD44	-3.68577	0.0530945	-4.73642	0.00045903	0.0168606	-0.239341
SCARA5	-3.73185	2.25454	-6.72111	1.93841e-05	0.00374649	3.04257
FAM72B	-3.80629	0.941983	-4.11499	0.00137929	0.0281011	-0.844032
PCK1	-3.92447	3.74086	-12.2704	3.09001e-08	6.77391e-05	8.94861
C11orf96	-4.00648	7.99622	-13.1752	1.37049e-08	3.7555e-05	10.248
LUM	-4.03359	0.0530174	-5.70436	9.15872e-05	0.00837091	0.849687
TMEM179B	-4.17484	5.29847	-4.19193	0.00120065	0.026326	-0.96508
PTX3	-4.27846	1.5147	-7.81003	4.27196e-06	0.00180096	3.90866
KRT222	-4.46449	-0.257004	-5.70397	9.16439e-05	0.00837091	0.654924
C8orf4	-4.47035	1.22715	-5.99731	5.77005e-05	0.00650546	1.7865
TCEAL7	-4.5592	0.0863126	-5.41135	0.000147151	0.00937743	0.556804
KRTAP19-1	-4.723	3.07257	-7.19301	9.88287e-06	0.0027329	3.79107
INHBA	-4.93363	4.46931	-8.03802	3.16973e-06	0.00165669	4.94967
NELL1	-5.02803	0.0484319	-6.7129	1.96177e-05	0.00374649	1.79896
HSPB8	-5.53899	0.454075	-6.4146	3.04989e-05	0.0048449	1.82783
NEFM	-9.38815	1.43492	-22.5409	2.47993e-11	2.71825e-07	9.58986

## Sheet: HEK YAP KO FC > ǀ1ǀ
gene_symbol	logFC	AveExpr	t	P.Value	adj.P.Val	B	Column1
DND1	5.22637	1.3791	4.44407	0.000765727	0.0214658	-0.293372
C2orf16	3.55837	-0.348926	4.08035	0.00146847	0.0288746	-1.18786
ANKRD20A2	3.38658	0.516897	4.43325	0.000780527	0.0216591	-0.474645
CCDC183	3.35877	1.49173	4.67413	0.000511434	0.0177963	0.0664758
GSPT2	3.3464	0.471413	3.55326	0.00386381	0.0465585	-1.73803
INO80B-WBP1	3.17814	0.720536	3.72808	0.00279593	0.0400646	-1.45031
SPSB3	2.91213	2.33986	3.71265	0.00287666	0.0404986	-1.48029
EPSTI1	2.89058	0.422492	3.46676	0.00453792	0.0494927	-1.87112
LRRTM4	2.77417	0.0910876	3.61128	0.00346964	0.044554	-1.70839
EGR1	2.75654	5.42829	7.96599	3.48086e-06	0.00165669	4.86161
WDR90	2.57603	1.63837	3.89297	0.00206534	0.0352072	-1.14197
SLC5A6	2.51779	0.818569	4.50173	0.000691625	0.0204337	-0.305793
GAS2	2.44388	0.274009	4.19038	0.001204	0.026326	-0.868751
APBB3	2.26462	3.39919	4.63762	0.000545021	0.0183251	0.00808287
SCN2A	2.24439	1.29123	3.81428	0.00238581	0.037573	-1.27555
DLX1	2.24326	3.00715	5.42927	0.000142893	0.00934409	1.30754
CLUHP3	2.24182	2.32965	4.16102	0.00126936	0.0270619	-0.719351
SIN3B	2.22592	3.27209	4.35746	0.0008929	0.0227737	-0.457779
AP5S1	2.19063	3.62899	6.39421	3.14467e-05	0.00490932	2.74357
PILRA	2.14978	1.52544	4.08271	0.00146223	0.0288746	-0.840588
CCDC173	2.14205	0.585969	3.86961	0.00215556	0.0361271	-1.25768
RIMS1	2.13625	0.565944	3.78471	0.00251907	0.0383802	-1.38501
SFXN2	2.13365	5.23672	4.38876	0.000844582	0.0222683	-0.60651
DERL3	2.11725	1.90355	4.32175	0.000951553	0.023544	-0.447323
OSTN	2.10038	1.91584	3.56063	0.00381131	0.0461827	-1.70178
DCDC2	2.09939	1.08547	3.76107	0.00263105	0.039482	-1.36944
PIK3R3	1.97084	2.84228	6.35726	3.32445e-05	0.00490932	2.65922
TPCN2	1.95346	4.28764	4.87743	0.000360066	0.0148931	0.336894
PILRB	1.94817	0.93346	3.58781	0.0036239	0.0453397	-1.64751
ATXN7L1	1.94801	1.86482	5.45435	0.000137156	0.00933765	1.26155
UCP2	1.9421	2.62136	4.15793	0.00127643	0.0270619	-0.7438
MAF	1.9407	6.2805	12.0412	3.82795e-08	6.99302e-05	9.23185
NRXN3	1.94058	5.45149	4.36261	0.000884757	0.0227737	-0.676081
TIMM10B	1.94002	3.57805	4.2676	0.00104821	0.0251962	-0.642727
LANCL2	1.93999	3.1562	6.35454	3.33807e-05	0.00490932	2.67601
ZSWIM5	1.93197	1.75829	4.67231	0.000513057	0.0177963	0.0942274
IVD	1.92119	4.46767	4.05197	0.00154598	0.029939	-1.12222
FAM13B	1.91216	2.67001	4.60398	0.000578004	0.018677	-0.00103591
ZNF446	1.90427	0.831115	3.58227	0.00366133	0.0455131	-1.6623
PARM1	1.87584	2.7401	6.19724	4.23854e-05	0.00576443	2.42799
PNPLA4	1.87045	4.53221	8.59225	1.57228e-06	0.00114891	5.61892
HIST1H4C	1.8667	5.14607	4.19472	0.00119463	0.026326	-0.943098
EMC10	1.85945	6.87339	5.52451	0.000122352	0.00918565	1.21808
CYP4V2	1.8306	3.51091	5.59855	0.000108541	0.00862114	1.55872
HOXD3	1.82273	1.7977	4.24092	0.00109953	0.0257611	-0.57911
SYK	1.78857	2.14117	4.18277	0.0012206	0.0265092	-0.674967
MXD4	1.77236	6.31907	5.75108	8.50121e-05	0.00810276	1.61466
SNUPN	1.76624	1.80642	3.95008	0.00186075	0.0331099	-1.04984
D2HGDH	1.76346	1.29696	3.56835	0.00375707	0.0459678	-1.6675
MRPS15	1.75608	2.66694	5.71106	9.06114e-05	0.00837091	1.72556
ASB1	1.74114	3.36928	5.53006	0.000121255	0.00916605	1.45681
KRCC1	1.71063	2.73044	4.90671	0.000342474	0.0144937	0.488775
SSNA1	1.69233	2.74482	5.84997	7.26845e-05	0.0071659	1.93301
UCK1	1.68193	3.88425	3.61942	0.00341771	0.0440724	-1.82977
PTDSS2	1.67786	1.84861	3.82547	0.0023373	0.0372938	-1.25592
AUH	1.6613	3.78961	3.47982	0.00442896	0.0490641	-2.06915
RBM3	1.65948	8.4854	4.45564	0.000750227	0.0213776	-0.669339
FAM187A	1.64977	1.31413	3.5148	0.00414999	0.0475319	-1.75366
NOL12	1.63802	2.22465	4.07409	0.00148523	0.0290188	-0.858951
EIF5	1.61077	8.12992	7.36133	7.82548e-06	0.00268047	3.9851
FANCC	1.59934	3.88869	6.43158	2.97327e-05	0.00479265	2.79644
KCTD15	1.59806	6.14691	6.8328	1.64842e-05	0.00334963	3.2833
CASC10	1.58766	2.46952	3.50191	0.00425062	0.0478039	-1.8586
FOXB1	1.58687	2.08056	3.51048	0.0041834	0.0476272	-1.80076
COL2A1	1.57238	1.70082	3.6361	0.00331381	0.0434481	-1.56379
PDDC1	1.56307	1.31442	3.56714	0.00376553	0.0459678	-1.66938
FAM117B	1.55925	2.17827	4.1917	0.00120114	0.026326	-0.661466
TXNRD3	1.55547	4.86472	4.12932	0.00134405	0.0278487	-1.02866
KCNE2	1.55362	1.48062	3.59884	0.00355057	0.0450649	-1.6191
CRYBB2P1	1.54781	5.21471	4.12805	0.00134713	0.0278487	-1.0707
PPM1F	1.54593	4.75634	5.47099	0.000133481	0.00933765	1.28168
FOXE1	1.54002	2.1188	3.8064	0.00242061	0.0376997	-1.30203
SLC44A5	1.52332	3.73567	5.23832	0.000195806	0.0106789	0.977126
XKR6	1.51076	1.49039	3.50674	0.00421267	0.0477366	-1.76961
BBS1	1.51067	2.67219	4.1896	0.0012057	0.026326	-0.693858
DDX51	1.50638	3.74272	4.55894	0.000625445	0.0192031	-0.155614
SPEF2	1.49602	2.44458	4.43585	0.000776952	0.0216591	-0.26852
LRIG3	1.48987	1.88797	4.21664	0.0011485	0.0258726	-0.616622
ENTPD5	1.48331	3.06288	5.38724	0.000153086	0.00941413	1.24172
XRCC1	1.48072	4.94693	5.81697	7.6574e-05	0.00736253	1.82042
GCDH	1.48005	3.1512	3.47319	0.00448398	0.0492594	-1.9957
TRIM39	1.47319	2.1054	4.28635	0.00101364	0.0247449	-0.504186
ZDHHC21	1.47171	3.66874	6.17803	4.365e-05	0.00576443	2.42994
FAT3	1.4665	5.11881	5.65704	9.8795e-05	0.00841938	1.55336
WDR5	1.46323	5.32094	3.72082	0.00283363	0.0400767	-1.82358
FAM207A	1.46068	3.05337	4.37534	0.000864965	0.0226251	-0.408322
ANKEF1	1.45057	3.24288	4.84836	0.000378471	0.0152515	0.370737
AMOT	1.44846	9.8039	6.60584	2.29525e-05	0.0041243	2.88484
LRP1B	1.43998	2.22873	4.07491	0.00148301	0.0290188	-0.85779
HOXA10	1.43185	6.43155	7.9456	3.57477e-06	0.00165669	4.80796
RFX5	1.43005	4.89567	5.29431	0.000178435	0.0102938	0.98125
FBXO4	1.42891	5.03628	4.22828	0.00112475	0.0258726	-0.870695
FKBP2	1.42097	1.86124	3.67678	0.00307364	0.0418035	-1.5036
C22orf29	1.41688	3.95685	3.85034	0.00223303	0.0366961	-1.42354
PCDH7	1.41425	5.18449	5.0642	0.000262115	0.0126668	0.570914
SRSF6	1.39618	8.99706	8.45872	1.85592e-06	0.00127142	5.4362
ZNF613	1.39063	2.11503	3.71165	0.00288194	0.0404986	-1.46192
SYCP2	1.38853	2.19874	3.95071	0.00185861	0.0331099	-1.06428
MMAB	1.38586	4.55652	5.64485	0.000100748	0.00841938	1.57524
BDH1	1.38411	3.36369	5.43453	0.00014167	0.00934409	1.30795
CTPS1	1.38343	6.20639	3.97758	0.00176979	0.0320447	-1.44765
TRIM27	1.3756	5.73334	5.42284	0.000144405	0.00934409	1.12172
MT-CYB	1.37314	11.4901	5.70652	9.1271e-05	0.00837091	1.47655
BMS1P1	1.36695	5.31606	4.7211	0.000471374	0.0169958	-0.030367
C19orf25	1.3668	5.0337	4.60334	0.000578646	0.018677	-0.206899
MCOLN3	1.3663	4.63829	4.72231	0.000470389	0.0169958	0.0394258
MEPCE	1.35831	2.59029	3.85142	0.00222862	0.0366865	-1.26588
GPC3	1.35409	3.20197	3.6243	0.00338693	0.0438293	-1.73346
NT5DC1	1.34503	6.2276	3.96772	0.00180186	0.0323774	-1.46752
HGH1	1.34035	4.14539	4.73119	0.000463207	0.0168678	0.101369
SMOC1	1.33251	3.95412	4.65217	0.000531372	0.0180305	-0.0158084
DCAF11	1.31655	5.07236	4.80256	0.000409478	0.0159027	0.134952
STUB1	1.31465	3.88681	5.37361	0.000156555	0.00941413	1.18567
UTP14A	1.31342	3.7593	4.54992	0.000635422	0.0193468	-0.172612
SESN3	1.30905	4.10778	4.34287	0.000916399	0.0229855	-0.566722
TM7SF2	1.30631	4.6719	3.54679	0.0039105	0.0466409	-2.06198
ZNF827	1.30298	4.3551	5.06112	0.000263482	0.0126668	0.639647
LRTOMT	1.30289	4.99224	4.51954	0.000670278	0.0200435	-0.349423
ADI1	1.30147	7.39288	7.1442	1.0582e-05	0.00275835	3.69152
DMWD	1.29927	5.19012	3.46246	0.0045744	0.0496927	-2.28183
ASIC1	1.29611	2.7867	3.58332	0.0036542	0.0455131	-1.75426
WDR73	1.29288	5.10617	4.58143	0.000601267	0.0188839	-0.252773
COLEC11	1.29031	3.1414	3.55818	0.00382867	0.0462691	-1.84327
CDK20	1.28846	3.04581	3.6012	0.00353507	0.0450034	-1.75481
ZIC2	1.28507	4.92831	4.98447	0.000299987	0.0137007	0.459837
TRMT61A	1.27888	3.86908	5.15389	0.000225432	0.0116853	0.830883
MPV17	1.27641	4.20614	4.94294	0.000321947	0.0141155	0.454475
NAT8L	1.27355	4.24614	4.28316	0.00101944	0.0248312	-0.686477
RPUSD1	1.27223	2.81776	3.924	0.00195145	0.0339426	-1.16269
ING3	1.27197	4.99028	4.73429	0.000460724	0.0168606	0.0252315
RP11-64C12.3	1.27139	2.15241	3.50212	0.00424894	0.0478039	-1.82224
GFER	1.26722	3.9949	3.99237	0.00172276	0.0317315	-1.17412
ASAH2B	1.26677	3.16191	3.92423	0.00195063	0.0339426	-1.19895
WDR35	1.26313	3.8342	4.17637	0.00123474	0.0265617	-0.829716
PPP1R9A	1.25274	3.53386	3.92506	0.00194768	0.0339426	-1.23971
SLC38A7	1.25243	2.44881	3.54199	0.00394555	0.0467407	-1.78656
DET1	1.24993	5.01863	4.85422	0.000374683	0.0151546	0.229045
ZBED3	1.24992	6.92398	7.54817	6.06405e-06	0.002292	4.26463
DLX2	1.24525	4.57745	5.14121	0.000230274	0.0116853	0.754433
EPHA7	1.24232	3.04789	3.52383	0.00408089	0.0472116	-1.89214
POMT2	1.24173	5.25932	3.62195	0.00340173	0.043918	-1.99748
ZNF512B	1.24094	4.91528	3.81538	0.00238102	0.037573	-1.6022
ZFYVE26	1.23314	2.81242	3.52875	0.0040438	0.04717	-1.85338
NOC2L	1.23207	5.92136	6.81934	1.68077e-05	0.00334963	3.27568
C9orf85	1.23135	3.11012	4.03339	0.001599	0.0306409	-1.00254
DBNL	1.22228	6.05156	3.5106	0.00418253	0.0476272	-2.29261
NBN	1.22161	6.25916	4.68416	0.000502597	0.0176005	-0.182489
HOXC4	1.2139	2.99221	3.92112	0.00196175	0.0340234	-1.1859
NPTX1	1.20895	2.62178	3.55885	0.00382395	0.046263	-1.77745
CORO1B	1.20871	3.18941	3.99549	0.001713	0.0316926	-1.07706
EARS2	1.20864	4.41799	4.56485	0.000618993	0.0191121	-0.211312
ALG14	1.20523	4.77024	5.83968	7.38753e-05	0.0071659	1.86829
C22orf23	1.20054	2.72968	4.19664	0.00119053	0.026326	-0.686336
DYNC2H1	1.19597	5.72126	3.78753	0.00250601	0.0382963	-1.74731
HOXD11	1.19063	6.67641	4.19849	0.00118658	0.026326	-1.07787
CGREF1	1.18244	3.02341	4.10536	0.0014035	0.0283175	-0.868899
PNMAL1	1.17946	2.37327	3.82759	0.00232822	0.0372549	-1.28651
ALDH16A1	1.17663	4.71932	5.62977	0.000103219	0.00841938	1.53987
BAG1	1.17506	6.22584	6.70445	1.98612e-05	0.00374649	3.09134
PCBD2	1.17367	3.02856	4.35289	0.000900203	0.0228406	-0.444499
MAGOHB	1.17179	7.04375	5.42832	0.000143116	0.00934409	1.05244
UBE2D4	1.16996	3.07986	4.17639	0.00123469	0.0265617	-0.751559
GTF2IP20	1.16681	4.56866	4.65045	0.000532968	0.0180305	-0.0778562
SLAIN1	1.16409	5.87296	4.44473	0.000764832	0.0214658	-0.57258
NOVA1	1.16107	5.11373	5.65906	9.84751e-05	0.00841938	1.557
CRTC1	1.16019	3.53621	3.56565	0.00377595	0.0459678	-1.88111
HUS1	1.15546	4.05851	3.53259	0.00401504	0.0470743	-2.00942
CCNB1	1.15447	7.20036	3.53928	0.00396545	0.0467407	-2.31367
RPRM	1.14913	3.68534	3.99385	0.00171814	0.0317047	-1.1354
GTF3C6	1.1468	2.91763	3.81865	0.00236673	0.0375423	-1.35682
SLC37A4	1.13719	6.33498	4.06625	0.00150646	0.0293814	-1.29616
MARCKSL1	1.13077	6.62277	3.78697	0.0025086	0.0382963	-1.82802
SFPQ	1.12966	8.03019	5.26939	0.000185957	0.0104064	0.75777
CAMK2B	1.12719	4.2793	4.38945	0.000843555	0.0222683	-0.503148
C10orf76	1.12389	2.88925	3.99716	0.00170781	0.0316739	-1.04303
NUDT16	1.12169	4.93988	4.23878	0.00110377	0.0257962	-0.841167
LRRC37A4P	1.11823	2.52684	3.62673	0.00337178	0.0437832	-1.64826
ID2	1.10305	8.13981	5.06151	0.000263311	0.0126668	0.401089
NT5C2	1.10254	3.49269	3.69589	0.00296705	0.0409846	-1.64245
TSR2	1.09727	6.62145	6.52268	2.59567e-05	0.00431077	2.80297
MCCC2	1.09724	5.15476	3.74257	0.00272223	0.0395848	-1.76389
OXCT1	1.09548	4.37622	4.08296	0.00146154	0.0288746	-1.05637
NBPF12	1.08786	4.98114	3.99883	0.00170263	0.0316461	-1.27722
TCHP	1.07203	3.61872	4.56609	0.000617647	0.0191121	-0.132001
BEX3	1.06915	8.72557	5.45731	0.000136494	0.00933765	1.06517
MRPL3	1.06588	7.73159	4.22018	0.00114122	0.0258726	-1.07964
MTHFS	1.06522	4.35616	5.1466	0.000228203	0.0116853	0.781628
JMY	1.05982	5.01744	4.87985	0.000358576	0.0148877	0.273088
RNF170	1.05306	3.47681	3.5184	0.00412233	0.047314	-1.95802
PHPT1	1.05033	4.45615	4.39935	0.000828862	0.0221589	-0.504278
NUBPL	1.0458	2.58767	3.64347	0.0032689	0.0430137	-1.62601
NBPF1	1.04426	6.97108	5.3968	0.000150704	0.00941413	1.00242
CCDC125	1.04411	4.16548	4.01708	0.00164706	0.0311235	-1.14988
GTF2H2	1.03076	6.87485	4.41887	0.000800659	0.0218773	-0.689935
MEIS2	1.03054	5.12375	4.96314	0.000311061	0.0139472	0.40509
EWSR1	1.02886	8.438	4.91164	0.000339605	0.0144279	0.137585
GANC	1.02184	3.66438	4.17786	0.00123142	0.0265617	-0.808594
WDR77	1.01863	6.89197	4.1696	0.00124987	0.0267721	-1.14094
MT-ATP6	1.01707	11.5804	3.63627	0.00331273	0.0434481	-2.17054
NAPG	1.01339	3.76905	3.99858	0.00170342	0.0316461	-1.13668
MRRF	1.01301	6.53229	4.44448	0.000765174	0.0214658	-0.626291
CAPNS1	1.01238	5.00332	3.65397	0.00320598	0.0425814	-1.90748
ORC3	1.01208	3.18401	3.52388	0.00408051	0.0472116	-1.90976
KMT5B	1.00849	4.91866	3.72188	0.00282808	0.0400767	-1.77298
RPL22L1	1.00072	8.36442	5.38395	0.000153916	0.00941413	0.945683
KLHDC2	1.00035	8.41894	4.79894	0.00041204	0.0159027	-0.0591402
